# Supplementary material for: Causal relationship between metabolic dysfunction-associated fatty liver disease and endotoxin biomarkers: A Mendelian randomization study
Source: Medicine (Baltimore). 2025 May 16;104(20):e42311. doi: 10.1097/MD.0000000000042311 (PMC12091621; doi:10.1097/MD.0000000000042311)
Supplement: Supplementary file 1 [file medi-104-e42311-s001.xlsx]

## Sheet: LPS-MAFLD
				Exposure				Outcome
Trait	SNP	EA	OA	β	SE	P value		β	SE	P value	eaf.exposure	eaf.outcome	R2		F
LPS-NAFLD	rs10152355	A	C	0.0838	0.014	2.20902e-09		-0.0098345	0.0167292	0.5566	0.4612	0.440358	0.00349008	0.0035023	39.555
	rs112635299	T	G	0.2545	0.0492	2.30898e-07		0.19266	0.0588593	0.00106299	0.0186	0.016899	0.00236464	26.7695	302335
	rs11614521	A	C	0.0782	0.0169	3.72701e-06		0.0225142	0.0201062	0.2628	0.1914	0.197813	0.00189286	21.4185	241901
	rs1397143	T	G	0.1908	0.0383	6.25994e-07		-0.0328517	0.0330645	0.3204	0.0604	0.04672	0.00413206	46.8611	529250
	rs16925497	T	C	0.1531	0.0322	2.03798e-06		0.0083365	0.0418035	0.8419	0.0449	0.037773	0.00201037	22.7508	256948
	rs17054332	C	T	0.1595	0.0333	1.71301e-06		0.0193761	0.0353851	0.584	0.0854	0.059642	0.00397412	45.0627	508939
	rs1801020	G	A	0.2612	0.0152	5.07458e-66		0.0360303	0.0186164	0.0529395	0.7475	0.775348	0.0257543	298.558	3.37191e+06
	rs2081361	T	C	-0.0865	0.0147	4.28795e-09		-0.0089097	0.0177645	0.616	0.2978	0.27336	0.0031293	35.4533	400410
	rs28631173	G	A	-0.1478	0.0264	2.274e-08		-0.041992	0.0351152	0.2318	0.0691	0.060636	0.00281035	31.8295	359482
	rs5030082	G	A	0.1221	0.0136	2.22177e-19		0.0201464	0.0166106	0.2252	0.3766	0.416501	0.00700017	79.6172	899197
	rs5030095	C	G	-0.0959	0.0199	1.38299e-06		-0.0214925	0.0236003	0.3625	0.1296	0.121272	0.00207487	23.4823	265209
	rs71640036	T	G	0.2517	0.0134	2.65094e-78		0.0067067	0.016253	0.6799	0.5794	0.522863	0.0308776	359.843	4.06407e+06
	rs7230160	A	G	0.0611	0.0133	4.09798e-06		0.0301104	0.0163126	0.0649202	0.5492	0.55666	0.00184853	20.916	236225
	rs75027360	T	C	-0.0841	0.0174	1.414e-06		-0.0121352	0.0202943	0.5499	0.1882	0.203777	0.00216118	24.4612	276265
	rs78000184	C	T	0.2117	0.0416	3.68299e-07		0.0362599	0.0404237	0.3697	0.053	0.035785	0.00449881	51.0392	576436
LPS-Percent liver fat	rs10152355	A	C	0.0838	0.014	2.20902e-09		0.0144132	0.00805244	0.0729995	0.4612	0.450627	0.00349008	39.555	446734
	rs112635299	T	G	0.2545	0.0492	2.30898e-07		-0.0588577	0.0275006	0.032	0.0186	0.020092	0.00236464	26.7695	302335
	rs115107142	T	C	0.1796	0.0391	4.41896e-06		-0.0264475	0.0177584	0.14	0.0322	0.051657	0.00201041	22.7513	256953
	rs11614521	A	C	0.0782	0.0169	3.72701e-06		0.0149741	0.00976077	0.13	0.1914	0.197478	0.00189286	21.4185	241901
	rs1397143	T	G	0.1908	0.0383	6.25994e-07		0.0116156	0.0170471	0.5	0.0604	0.053099	0.00413206	46.8611	529250
	rs16925497	T	C	0.1531	0.0322	2.03798e-06		0.0145114	0.0218408	0.51	0.0449	0.032262	0.00201037	22.7508	256948
	rs17054332	C	T	0.1595	0.0333	1.71301e-06		-0.0272013	0.0163009	0.0949992	0.0854	0.059924	0.00397412	45.0627	508939
	rs1801020	G	A	0.2612	0.0152	5.07458e-66		0.0137995	0.00883641	0.12	0.7475	0.742218	0.0257543	298.558	3.37191e+06
	rs188975592	G	A	1.2124	0.2568	2.33701e-06		-0.0207185	0.030914	0.5	0.0131	0.016216	0.0380072	446.213	5.03953e+06
	rs2081361	T	C	-0.0865	0.0147	4.28795e-09		0.00338219	0.00864393	0.7	0.2978	0.271861	0.0031293	35.4533	400410
	rs28631173	G	A	-0.1478	0.0264	2.274e-08		-0.00354836	0.0163928	0.83	0.0691	0.058584	0.00281035	31.8295	359482
	rs5030082	G	A	0.1221	0.0136	2.22177e-19		-0.00652718	0.00782312	0.4	0.3766	0.400579	0.00700017	79.6172	899197
	rs5030095	C	G	-0.0959	0.0199	1.38299e-06		0.00110879	0.0115332	0.92	0.1296	0.130215	0.00207487	23.4823	265209
	rs71640036	T	G	0.2517	0.0134	2.65094e-78		0.000600955	0.00774911	0.94	0.5794	0.503988	0.0308776	359.843	4.06407e+06
	rs7230160	A	G	0.0611	0.0133	4.09798e-06		0.0020424	0.00777242	0.79	0.5492	0.564856	0.00184853	20.916	236225
	rs75027360	T	C	-0.0841	0.0174	1.414e-06		0.00476426	0.00936574	0.61	0.1882	0.220876	0.00216118	24.4612	276265
	rs77601517	A	C	0.2571	0.0462	2.54501e-08		0.0211799	0.0160117	0.19	0.0442	0.073955	0.005585	63.4313	716393
	rs78000184	C	T	0.2117	0.0416	3.68299e-07		-0.0269342	0.0218122	0.22	0.053	0.03334	0.00449881	51.0392	576436
LPS-Overweight	rs11614521	A	C	0.0782	0.0169	3.72701e-06		0.015	0.011	0.16	0.1914	0.183	0.00189286	21.4185	241901
	rs1397143	T	G	0.1908	0.0383	6.25994e-07		0.037	0.024	0.12	0.0604	0.033	0.00413206	46.8611	529250
	rs16925497	T	C	0.1531	0.0322	2.03798e-06		-0.042	0.027	0.11	0.0449	0.033	0.00201037	22.7508	256948
	rs1801020	G	A	0.2612	0.0152	5.07458e-66		0.0089	0.013	0.49	0.7475	0.85	0.0257543	298.558	3.37191e+06
	rs2081361	T	C	-0.0865	0.0147	4.28795e-09		0.017	0.01	0.0969996	0.2978	0.241	0.0031293	35.4533	400410
	rs5030082	G	A	0.1221	0.0136	2.22177e-19		-0.0031	0.0091	0.73	0.3766	0.392	0.00700017	79.6172	899197
	rs5030095	C	G	-0.0959	0.0199	1.38299e-06		-0.0058	0.017	0.73	0.1296	0.069	0.00207487	23.4823	265209
	rs71640036	T	G	0.2517	0.0134	2.65094e-78		0.0073	0.0088	0.41	0.5794	0.517	0.0308776	359.843	4.06407e+06
	rs7230160	A	G	0.0611	0.0133	4.09798e-06		0.0027	0.0091	0.77	0.5492	0.525	0.00184853	20.916	236225
LPS-Obesity	rs10152355	A	C	0.0838	0.014	2.20902e-09		0.0056	0.0221	0.8002	0.4612	0.4645	0.00349008	39.555	446734
	rs112635299	T	G	0.2545	0.0492	2.30898e-07		-0.0875	0.0785	0.265	0.0186	0.02002	0.00236464	26.7695	302335
	rs11614521	A	C	0.0782	0.0169	3.72701e-06		0.03	0.0274	0.2735	0.1914	0.2019	0.00189286	21.4185	241901
	rs1397143	T	G	0.1908	0.0383	6.25994e-07		0.1089	0.0463	0.0187698	0.0604	0.05879	0.00413206	46.8611	529250
	rs16925497	T	C	0.1531	0.0322	2.03798e-06		0.027	0.0525	0.6071	0.0449	0.04491	0.00201037	22.7508	256948
	rs17054332	C	T	0.1595	0.0333	1.71301e-06		0.0133	0.0394	0.734999	0.0854	0.08523	0.00397412	45.0627	508939
	rs1801020	G	A	0.2612	0.0152	5.07458e-66		0.0677	0.0249	0.00664707	0.7475	0.7395	0.0257543	298.558	3.37191e+06
	rs2081361	T	C	-0.0865	0.0147	4.28795e-09		0.0618	0.0239	0.00960993	0.2978	0.3012	0.0031293	35.4533	400410
	rs28631173	G	A	-0.1478	0.0264	2.274e-08		-0.019	0.0437	0.6631	0.0691	0.0675	0.00281035	31.8295	359482
	rs5030082	G	A	0.1221	0.0136	2.22177e-19		0.0363	0.0226	0.1076	0.3766	0.3764	0.00700017	79.6172	899197
	rs5030095	C	G	-0.0959	0.0199	1.38299e-06		0.0245	0.0325	0.4519	0.1296	0.1319	0.00207487	23.4823	265209
	rs71640036	T	G	0.2517	0.0134	2.65094e-78		0.0118	0.0222	0.5952	0.5794	0.5768	0.0308776	359.843	4.06407e+06
	rs7230160	A	G	0.0611	0.0133	4.09798e-06		0.0304	0.022	0.1679	0.5492	0.5539	0.00184853	20.916	236225
	rs75027360	T	C	-0.0841	0.0174	1.414e-06		0.0316	0.0283	0.2645	0.1882	0.1836	0.00216118	24.4612	276265
	rs78000184	C	T	0.2117	0.0416	3.68299e-07		0.0744	0.0491	0.13	0.053	0.05402	0.00449881	51.0392	576436
LPS-Type 2 diabetes	rs11614521	A	C	0.0782	0.0169	3.72701e-06		-0.0028	0.0103	0.783901	0.1914	0.192929	0.00189286	21.4185	241901
	rs1397143	T	G	0.1908	0.0383	6.25994e-07		-0.0231	0.0183	0.2077	0.0604	0.0504524	0.00413206	46.8611	529250
	rs16925497	T	C	0.1531	0.0322	2.03798e-06		-0.0107	0.0222	0.631899	0.0449	0.0318107	0.00201037	22.7508	256948
	rs2081361	T	C	-0.0865	0.0147	4.28795e-09		-0.0025	0.0088	0.7751	0.2978	0.277667	0.0031293	35.4533	400410
	rs5030082	G	A	0.1221	0.0136	2.22177e-19		0.0042	0.008	0.5956	0.3766	0.403685	0.00700017	79.6172	899197
	rs5030095	C	G	-0.0959	0.0199	1.38299e-06		-0.0064	0.0117	0.5829	0.1296	0.128915	0.00207487	23.4823	265209
	rs71640036	T	G	0.2517	0.0134	2.65094e-78		0.0128	0.0078	0.1015	0.5794	0.513118	0.0308776	359.843	4.06407e+06
	rs7230160	A	G	0.0611	0.0133	4.09798e-06		0.0016	0.0079	0.8381	0.5492	0.569797	0.00184853	20.916	236225
	rs75027360	T	C	-0.0841	0.0174	1.414e-06		0.0071	0.0095	0.4554	0.1882	0.219407	0.00216118	24.4612	276265
LPS-Waist circumference	rs10152355	A	C	0.0838	0.014	2.20902e-09		0.00131735	0.00187045	0.48	0.4612	0.451655	0.00349008	39.555	446734
	rs112635299	T	G	0.2545	0.0492	2.30898e-07		-0.00235648	0.00631755	0.709999	0.0186	0.020556	0.00236464	26.7695	302335
	rs115107142	T	C	0.1796	0.0391	4.41896e-06		0.00269026	0.00412475	0.51	0.0322	0.051951	0.00201041	22.7513	256953
	rs11614521	A	C	0.0782	0.0169	3.72701e-06		0.00144876	0.0022783	0.52	0.1914	0.196636	0.00189286	21.4185	241901
	rs1397143	T	G	0.1908	0.0383	6.25994e-07		0.00609909	0.00402301	0.13	0.0604	0.051929	0.00413206	46.8611	529250
	rs16925497	T	C	0.1531	0.0322	2.03798e-06		-0.00473488	0.00509245	0.35	0.0449	0.032188	0.00201037	22.7508	256948
	rs17054332	C	T	0.1595	0.0333	1.71301e-06		-0.00577844	0.00381334	0.13	0.0854	0.059715	0.00397412	45.0627	508939
	rs1801020	G	A	0.2612	0.0152	5.07458e-66		7.13458e-05	0.00206394	0.97	0.7475	0.745579	0.0257543	298.558	3.37191e+06
	rs188975592	G	A	1.2124	0.2568	2.33701e-06		-0.0103362	0.00741239	0.16	0.0131	0.015248	0.0380072	446.213	5.03953e+06
	rs2081361	T	C	-0.0865	0.0147	4.28795e-09		0.00588853	0.00199954	0.0032	0.2978	0.279002	0.0031293	35.4533	400410
	rs28631173	G	A	-0.1478	0.0264	2.274e-08		0.00194341	0.00379157	0.61	0.0691	0.059341	0.00281035	31.8295	359482
	rs5030082	G	A	0.1221	0.0136	2.22177e-19		0.00115881	0.00181975	0.52	0.3766	0.403672	0.00700017	79.6172	899197
	rs5030095	C	G	-0.0959	0.0199	1.38299e-06		0.00282894	0.00266348	0.29	0.1296	0.132005	0.00207487	23.4823	265209
	rs71640036	T	G	0.2517	0.0134	2.65094e-78		0.00280754	0.00178777	0.12	0.5794	0.512909	0.0308776	359.843	4.06407e+06
	rs7230160	A	G	0.0611	0.0133	4.09798e-06		0.00204474	0.00181132	0.26	0.5492	0.569793	0.00184853	20.916	236225
	rs75027360	T	C	-0.0841	0.0174	1.414e-06		0.00271604	0.00217231	0.21	0.1882	0.223245	0.00216118	24.4612	276265
	rs78000184	C	T	0.2117	0.0416	3.68299e-07		0.00661708	0.00504467	0.19	0.053	0.033852	0.00449881	51.0392	576436
LPS-Hypertension	rs10152355	A	C	0.0838	0.014	2.20902e-09		-0.00047786	0.000937466	0.61	0.4612	0.451642	0.00349008	39.555	446734
	rs112635299	T	G	0.2545	0.0492	2.30898e-07		1.25045e-05	0.00316849	1	0.0186	0.020549	0.00236464	26.7695	302335
	rs115107142	T	C	0.1796	0.0391	4.41896e-06		-0.000463872	0.00207149	0.82	0.0322	0.05196	0.00201041	22.7513	256953
	rs11614521	A	C	0.0782	0.0169	3.72701e-06		0.00182927	0.00114203	0.11	0.1914	0.196631	0.00189286	21.4185	241901
	rs1397143	T	G	0.1908	0.0383	6.25994e-07		0.00332153	0.00201857	0.1	0.0604	0.051936	0.00413206	46.8611	529250
	rs16925497	T	C	0.1531	0.0322	2.03798e-06		-0.00124163	0.00255276	0.630001	0.0449	0.032186	0.00201037	22.7508	256948
	rs17054332	C	T	0.1595	0.0333	1.71301e-06		-0.000798693	0.0019116	0.68	0.0854	0.059726	0.00397412	45.0627	508939
	rs1801020	G	A	0.2612	0.0152	5.07458e-66		0.00515084	0.00103533	6.49995e-07	0.7475	0.745582	0.0257543	298.558	3.37191e+06
	rs188975592	G	A	1.2124	0.2568	2.33701e-06		0.00535373	0.00371537	0.15	0.0131	0.015256	0.0380072	446.213	5.03953e+06
	rs2081361	T	C	-0.0865	0.0147	4.28795e-09		-5.69884e-05	0.00100289	0.95	0.2978	0.278982	0.0031293	35.4533	400410
	rs28631173	G	A	-0.1478	0.0264	2.274e-08		0.00296769	0.00190222	0.12	0.0691	0.059328	0.00281035	31.8295	359482
	rs5030082	G	A	0.1221	0.0136	2.22177e-19		-0.00258377	0.000913608	0.00470002	0.3766	0.403703	0.00700017	79.6172	899197
	rs5030095	C	G	-0.0959	0.0199	1.38299e-06		2.85122e-05	0.00133715	0.98	0.1296	0.132008	0.00207487	23.4823	265209
	rs71640036	T	G	0.2517	0.0134	2.65094e-78		-0.000395112	0.000896812	0.66	0.5794	0.512924	0.0308776	359.843	4.06407e+06
	rs7230160	A	G	0.0611	0.0133	4.09798e-06		-0.00120586	0.000908123	0.18	0.5492	0.569804	0.00184853	20.916	236225
	rs75027360	T	C	-0.0841	0.0174	1.414e-06		0.000797419	0.00108975	0.46	0.1882	0.223233	0.00216118	24.4612	276265
	rs78000184	C	T	0.2117	0.0416	3.68299e-07		-0.000412001	0.00252901	0.87	0.053	0.033854	0.00449881	51.0392	576436
LPS-HDL-c levels	rs10152355	A	C	0.0838	0.014	2.20902e-09		-0.05	0.02	0.00156495	0.4612	#N/A	0.00349008	39.555	446734
	rs112635299	T	G	0.2545	0.0492	2.30898e-07		-0.09	0.05	0.0850198	0.0186	#N/A	0.00236464	26.7695	302335
	rs115107142	T	C	0.1796	0.0391	4.41896e-06		-0.01	0.03	0.792007	0.0322	#N/A	0.00201041	22.7513	256953
	rs11614521	A	C	0.0782	0.0169	3.72701e-06		0.01	0.02	0.660958	0.1914	#N/A	0.00189286	21.4185	241901
	rs1397143	T	G	0.1908	0.0383	6.25994e-07		-0.02	0.03	0.620185	0.0604	#N/A	0.00413206	46.8611	529250
	rs16925497	T	C	0.1531	0.0322	2.03798e-06		-0.03	0.04	0.447874	0.0449	#N/A	0.00201037	22.7508	256948
	rs17054332	C	T	0.1595	0.0333	1.71301e-06		0.01	0.04	0.832916	0.0854	#N/A	0.00397412	45.0627	508939
	rs1801020	G	A	0.2612	0.0152	5.07458e-66		-0.03	0.02	0.130609	0.7475	#N/A	0.0257543	298.558	3.37191e+06
	rs188975592	G	A	1.2124	0.2568	2.33701e-06		-0.06	0.07	0.397456	0.0131	#N/A	0.0380072	446.213	5.03953e+06
	rs2081361	T	C	-0.0865	0.0147	4.28795e-09		-0.01	0.02	0.753109	0.2978	#N/A	0.0031293	35.4533	400410
	rs28631173	G	A	-0.1478	0.0264	2.274e-08		0.05	0.03	0.127721	0.0691	#N/A	0.00281035	31.8295	359482
	rs5030082	G	A	0.1221	0.0136	2.22177e-19		-0.01	0.02	0.617332	0.3766	#N/A	0.00700017	79.6172	899197
	rs5030095	C	G	-0.0959	0.0199	1.38299e-06		-0.01	0.02	0.753619	0.1296	#N/A	0.00207487	23.4823	265209
	rs71640036	T	G	0.2517	0.0134	2.65094e-78		-0.01	0.02	0.727219	0.5794	#N/A	0.0308776	359.843	4.06407e+06
	rs7230160	A	G	0.0611	0.0133	4.09798e-06		-0.03	0.02	0.0786466	0.5492	#N/A	0.00184853	20.916	236225
	rs78000184	C	T	0.2117	0.0416	3.68299e-07		0.06	0.05	0.217947	0.053	#N/A	0.00449881	51.0392	576436
LPS-Triglyceride levels	rs112635299	T	G	0.2545	0.0492	2.30898e-07		-0.0028135	0.0069702	0.87	0.0186	0.020687	0.00236464	26.7695	302335
	rs11614521	A	C	0.0782	0.0169	3.72701e-06		-0.00064413	0.00248717	0.83	0.1914	0.196734	0.00189286	21.4185	241901
	rs1397143	T	G	0.1908	0.0383	6.25994e-07		0.00157703	0.0044411	0.95	0.0604	0.0522142	0.00413206	46.8611	529250
	rs1801020	G	A	0.2612	0.0152	5.07458e-66		0.00599266	0.00228717	0.00460002	0.7475	0.738356	0.0257543	298.558	3.37191e+06
	rs5030082	G	A	0.1221	0.0136	2.22177e-19		0.000294173	0.00206301	0.85	0.3766	0.38522	0.00700017	79.6172	899197
LPS-Fasting blood glucose	rs11614521	A	C	0.0782	0.0169	3.72701e-06		0.0015	0.0038	0.699301	0.1914	0.179	0.00189286	21.4185	241901
	rs1397143	T	G	0.1908	0.0383	6.25994e-07		-0.011	0.0083	0.1838	0.0604	0.033	0.00413206	46.8611	529250
	rs16925497	T	C	0.1531	0.0322	2.03798e-06		0.0034	0.0085	0.686901	0.0449	0.033	0.00201037	22.7508	256948
	rs17054332	C	T	0.1595	0.0333	1.71301e-06		-0.0038	0.011	0.7259	0.0854	0.929	0.00397412	45.0627	508939
	rs1801020	G	A	0.2612	0.0152	5.07458e-66		-0.0009	0.005	0.8511	0.7475	0.814	0.0257543	298.558	3.37191e+06
	rs2081361	T	C	-0.0865	0.0147	4.28795e-09		0.0008	0.0035	0.8212	0.2978	0.241	0.0031293	35.4533	400410
	rs5030082	G	A	0.1221	0.0136	2.22177e-19		0.0016	0.0031	0.608199	0.3766	0.588	0.00700017	79.6172	899197
	rs5030095	C	G	-0.0959	0.0199	1.38299e-06		-0.0006	0.0056	0.9093	0.1296	0.069	0.00207487	23.4823	265209
	rs71640036	T	G	0.2517	0.0134	2.65094e-78		-0.0002	0.0031	0.9359	0.5794	0.517	0.0308776	359.843	4.06407e+06
	rs7230160	A	G	0.0611	0.0133	4.09798e-06		-0.001	0.0031	0.7563	0.5492	0.478	0.00184853	20.916	236225
LPS-Insulin resistance	rs11614521	A	C	0.0782	0.0169	3.72701e-06		-0.0008	0.0049	0.8779	0.1914	0.179	0.00189286	21.4185	241901
	rs1397143	T	G	0.1908	0.0383	6.25994e-07		-0.0087	0.011	0.4084	0.0604	0.033	0.00413206	46.8611	529250
	rs16925497	T	C	0.1531	0.0322	2.03798e-06		-0.0004	0.011	0.9687	0.0449	0.033	0.00201037	22.7508	256948
	rs17054332	C	T	0.1595	0.0333	1.71301e-06		0.0017	0.015	0.9104	0.0854	0.929	0.00397412	45.0627	508939
	rs1801020	G	A	0.2612	0.0152	5.07458e-66		-0.0009	0.0081	0.912	0.7475	0.814	0.0257543	298.558	3.37191e+06
	rs2081361	T	C	-0.0865	0.0147	4.28795e-09		0.0031	0.0045	0.4831	0.2978	0.241	0.0031293	35.4533	400410
	rs5030082	G	A	0.1221	0.0136	2.22177e-19		-0.0016	0.004	0.699401	0.3766	0.588	0.00700017	79.6172	899197
	rs5030095	C	G	-0.0959	0.0199	1.38299e-06		0.0047	0.0073	0.521601	0.1296	0.069	0.00207487	23.4823	265209
	rs71640036	T	G	0.2517	0.0134	2.65094e-78		0.0021	0.004	0.6019	0.5794	0.517	0.0308776	359.843	4.06407e+06
	rs7230160	A	G	0.0611	0.0133	4.09798e-06		-0.0033	0.004	0.4199	0.5492	0.478	0.00184853	20.916	236225

## Sheet: LBP-MAFLD
				Exposure				Outcome
Trait	SNP	EA	OA	β	SE	P value		β	SE	P value	eaf.exposure	eaf.outcome	R2		F
LBP-NAFLD	rs10839899	G	C	-0.0811	0.016	3.85798e-07		0.0154229	0.0182255	0.3974	0.7585	0.759443	0.0024096	0.00241542	25.8595
	rs140284565	T	C	-0.2257	0.0488	3.66699e-06		0.0876499	0.063644	0.1685	0.0249	0.023857	0.00247367	0.0024798	26.5488
	rs140544080	C	G	-0.1614	0.0349	3.83999e-06		0.0396807	0.0326793	0.2247	0.0416	0.04672	0.00207719	0.00208152	22.2847
	rs150091761	A	C	0.2991	0.0479	4.11102e-10		-0.002551	0.0503643	0.9596	0.0236	0.020875	0.0041229	0.00413997	44.3225
	rs2425358	G	A	-1.1034	0.0255	1e-200		0.0144492	0.028232	0.6088	0.0678	0.068588	0.153899	0.181891	1947.33
	rs35928602	T	C	-0.0886	0.0191	3.54103e-06		-0.0047233	0.0231641	0.8384	0.1532	0.161034	0.00203675	0.0020409	21.8499
	rs41276572	G	A	-0.1791	0.0387	3.77199e-06		-0.0222827	0.0451986	0.621999	0.0322	0.013917	0.00199923	0.00200323	21.4466
	rs541862	C	T	-0.1146	0.0229	5.37205e-07		0.012416	0.0318889	0.697	0.0974	0.088469	0.00230916	0.0023145	24.7791
	rs57091462	T	C	0.1142	0.0243	2.60399e-06		-0.056283	0.0298721	0.0595498	0.091	0.085487	0.00215758	0.00216225	23.149
	rs5741816	A	G	0.8481	0.07	9.44496e-34		0.0095367	0.065956	0.885	0.0096	0.012922	0.0136775	0.0138671	148.462
	rs5756388	G	A	0.1607	0.0333	1.34899e-06		-0.0247016	0.0391503	0.5281	0.0468	0.053678	0.00230405	0.00230937	24.7241
	rs6025169	A	G	0.3589	0.0292	9.88098e-35		-0.0077698	0.0377154	0.8368	0.0574	0.035785	0.0139385	0.0141355	151.335
	rs62201246	A	G	-0.3923	0.0526	8.48203e-14		0.0091924	0.05938	0.877	0.0181	0.021869	0.00547032	0.00550041	58.8873
	rs72724648	A	G	0.1789	0.0391	4.77002e-06		-0.0177465	0.0412294	0.6669	0.0344	0.035785	0.00212621	0.00213074	22.8117
	rs9616056	A	G	-0.0742	0.0154	1.49899e-06		0.0027257	0.0179656	0.8794	0.2711	0.262425	0.00217588	0.00218063	23.3458
LBP-Percent liver fat	rs10839899	G	C	-0.0811	0.016	3.85798e-07		-0.00311482	0.00905391	0.73	0.7585	0.762028	0.0024096	0.00241542	25.8595
	rs117511432	C	T	-0.1981	0.0415	1.84302e-06		0.00470859	0.0233146	0.84	0.0298	0.02785	0.00226922	0.00227438	24.3495
	rs140284565	T	C	-0.2257	0.0488	3.66699e-06		0.0198352	0.0254594	0.44	0.0249	0.023841	0.00247367	0.0024798	26.5488
	rs140544080	C	G	-0.1614	0.0349	3.83999e-06		0.0328032	0.0187515	0.08	0.0416	0.044367	0.00207719	0.00208152	22.2847
	rs150091761	A	C	0.2991	0.0479	4.11102e-10		0.01597	0.0277065	0.56	0.0236	0.021982	0.0041229	0.00413997	44.3225
	rs150168556	A	C	0.1343	0.0286	2.537e-06		0.00388918	0.0165909	0.81	0.0696	0.065817	0.00233594	0.00234141	25.0671
	rs2425358	G	A	-1.1034	0.0255	1e-200		-0.025022	0.0149374	0.0940005	0.0678	0.073259	0.153899	0.181891	1947.33
	rs35928602	T	C	-0.0886	0.0191	3.54103e-06		-0.0139841	0.0107815	0.19	0.1532	0.154274	0.00203675	0.0020409	21.8499
	rs41276572	G	A	-0.1791	0.0387	3.77199e-06		0.0074626	0.0223606	0.74	0.0322	0.030375	0.00199923	0.00200323	21.4466
	rs541862	C	T	-0.1146	0.0229	5.37205e-07		-0.00872084	0.0130327	0.5	0.0974	0.096113	0.00230916	0.0023145	24.7791
	rs57091462	T	C	0.1142	0.0243	2.60399e-06		0.00659693	0.0132228	0.62	0.091	0.094026	0.00215758	0.00216225	23.149
	rs5741816	A	G	0.8481	0.07	9.44496e-34		0.00488547	0.0455953	0.91	0.0096	0.007194	0.0136775	0.0138671	148.462
	rs5756388	G	A	0.1607	0.0333	1.34899e-06		0.0225593	0.0185396	0.22	0.0468	0.044606	0.00230405	0.00230937	24.7241
	rs6025169	A	G	0.3589	0.0292	9.88098e-35		-0.0367135	0.0162499	0.0239999	0.0574	0.059764	0.0139385	0.0141355	151.335
	rs62201246	A	G	-0.3923	0.0526	8.48203e-14		0.0195141	0.0295963	0.51	0.0181	0.017974	0.00547032	0.00550041	58.8873
	rs72724648	A	G	0.1789	0.0391	4.77002e-06		0.0153662	0.0214063	0.47	0.0344	0.035463	0.00212621	0.00213074	22.8117
	rs78526424	T	G	-0.0679	0.0145	2.969e-06		-0.0128918	0.00819894	0.12	0.4158	0.412262	0.00223983	0.00224486	24.0335
	rs9616056	A	G	-0.0742	0.0154	1.49899e-06		-0.00582865	0.00867336	0.5	0.2711	0.275263	0.00217588	0.00218063	23.3458
LBP-Overweight	rs10839899	G	C	-0.0811	0.016	3.85798e-07		0.0042	0.01	0.68	0.7585	0.819	0.0024096	0.00241542	25.8595
	rs2425358	G	A	-1.1034	0.0255	1e-200		0.017	0.021	0.43	0.0678	0.068	0.153899	0.181891	1947.33
	rs541862	C	T	-0.1146	0.0229	5.37205e-07		-0.013	0.016	0.4	0.0974	0.058	0.00230916	0.0023145	24.7791
	rs57091462	T	C	0.1142	0.0243	2.60399e-06		0.0051	0.018	0.77	0.091	0.075	0.00215758	0.00216225	23.149
	rs5756388	G	A	0.1607	0.0333	1.34899e-06		-0.012	0.034	0.719999	0.0468	0.033	0.00230405	0.00230937	24.7241
	rs6025169	A	G	0.3589	0.0292	9.88098e-35		-0.013	0.022	0.55	0.0574	0.025	0.0139385	0.0141355	151.335
LBP-Obesity	rs10839899	G	C	-0.0811	0.016	3.85798e-07		-0.002	0.0252	0.9381	0.7585	0.7463	0.0024096	0.00241542	25.8595
	rs117511432	C	T	-0.1981	0.0415	1.84302e-06		-0.0061	0.0649	0.925	0.0298	0.03078	0.00226922	0.00227438	24.3495
	rs140284565	T	C	-0.2257	0.0488	3.66699e-06		-0.0004	0.1209	0.9976	0.0249	0.00872	0.00247367	0.0024798	26.5488
	rs140544080	C	G	-0.1614	0.0349	3.83999e-06		0.0072	0.0337	0.8306	0.0416	0.1191	0.00207719	0.00208152	22.2847
	rs150091761	A	C	0.2991	0.0479	4.11102e-10		-0.005	0.0608	0.9345	0.0236	0.0345	0.0041229	0.00413997	44.3225
	rs192869327	G	A	-0.3714	0.0807	4.16505e-06		-0.1774	0.087	0.0414601	0.0081	0.01644	0.00221649	0.00222142	23.7825
	rs2425358	G	A	-1.1034	0.0255	1e-200		-0.0271	0.0318	0.3932	0.0678	0.1373	0.153899	0.181891	1947.33
	rs35928602	T	C	-0.0886	0.0191	3.54103e-06		0.0327	0.0326	0.3153	0.1532	0.1315	0.00203675	0.0020409	21.8499
	rs41276572	G	A	-0.1791	0.0387	3.77199e-06		0.0533	0.0788	0.4983	0.0322	0.02007	0.00199923	0.00200323	21.4466
	rs541862	C	T	-0.1146	0.0229	5.37205e-07		-0.0012	0.0452	0.9791	0.0974	0.06437	0.00230916	0.0023145	24.7791
	rs57091462	T	C	0.1142	0.0243	2.60399e-06		-0.0259	0.0509	0.610299	0.091	0.04994	0.00215758	0.00216225	23.149
	rs5741816	A	G	0.8481	0.07	9.44496e-34		0.0318	0.1115	0.7756	0.0096	0.009505	0.0136775	0.0138671	148.462
	rs5756388	G	A	0.1607	0.0333	1.34899e-06		-0.0199	0.0531	0.7079	0.0468	0.04544	0.00230405	0.00230937	24.7241
	rs6025169	A	G	0.3589	0.0292	9.88098e-35		-0.0335	0.0636	0.5989	0.0574	0.0313	0.0139385	0.0141355	151.335
	rs62201246	A	G	-0.3923	0.0526	8.48203e-14		0.1213	0.086	0.1584	0.0181	0.01656	0.00547032	0.00550041	58.8873
	rs72724648	A	G	0.1789	0.0391	4.77002e-06		0.0279	0.0492	0.5715	0.0344	0.05321	0.00212621	0.00213074	22.8117
	rs9616056	A	G	-0.0742	0.0154	1.49899e-06		0.0077	0.025	0.7591	0.2711	0.261	0.00217588	0.00218063	23.3458
LBP-Type 2 diabetes	rs10839899	G	C	-0.0811	0.016	3.85798e-07		0.0125	0.0088	0.1543	0.7585	0.758438	0.0024096	0.00241542	25.8595
	rs541862	C	T	-0.1146	0.0229	5.37205e-07		-0.0221	0.0135	0.1021	0.0974	0.0963878	0.00230916	0.0023145	24.7791
	rs6025169	A	G	0.3589	0.0292	9.88098e-35		-0.0098	0.0169	0.563101	0.0574	0.0576538	0.0139385	0.0141355	151.335
LBP-Waist circumference	rs10839899	G	C	-0.0811	0.016	3.85798e-07		-0.00276769	0.0021039	0.19	0.7585	0.760235	0.0024096	0.00241542	25.8595
	rs117511432	C	T	-0.1981	0.0415	1.84302e-06		0.00952742	0.00536116	0.0759994	0.0298	0.028656	0.00226922	0.00227438	24.3495
	rs140284565	T	C	-0.2257	0.0488	3.66699e-06		-0.00558764	0.00607915	0.36	0.0249	0.022719	0.00247367	0.0024798	26.5488
	rs140544080	C	G	-0.1614	0.0349	3.83999e-06		0.000999868	0.00444751	0.82	0.0416	0.043102	0.00207719	0.00208152	22.2847
	rs150091761	A	C	0.2991	0.0479	4.11102e-10		-0.000137438	0.00647838	0.98	0.0236	0.021849	0.0041229	0.00413997	44.3225
	rs150168556	A	C	0.1343	0.0286	2.537e-06		-0.00724903	0.00390106	0.0629999	0.0696	0.064733	0.00233594	0.00234141	25.0671
	rs192869327	G	A	-0.3714	0.0807	4.16505e-06		-0.00334889	0.0102367	0.74	0.0081	0.008618	0.00221649	0.00222142	23.7825
	rs2425358	G	A	-1.1034	0.0255	1e-200		0.00333528	0.00349938	0.34	0.0678	0.07273	0.153899	0.181891	1947.33
	rs35928602	T	C	-0.0886	0.0191	3.54103e-06		0.00169754	0.00251774	0.5	0.1532	0.154523	0.00203675	0.0020409	21.8499
	rs41276572	G	A	-0.1791	0.0387	3.77199e-06		0.00208658	0.00518083	0.69	0.0322	0.030589	0.00199923	0.00200323	21.4466
	rs541862	C	T	-0.1146	0.0229	5.37205e-07		-0.0173069	0.00301422	9.40005e-09	0.0974	0.097297	0.00230916	0.0023145	24.7791
	rs57091462	T	C	0.1142	0.0243	2.60399e-06		-0.00440674	0.00307886	0.15	0.091	0.093143	0.00215758	0.00216225	23.149
	rs5741816	A	G	0.8481	0.07	9.44496e-34		0.00772036	0.00964132	0.42	0.0096	0.008743	0.0136775	0.0138671	148.462
	rs5756388	G	A	0.1607	0.0333	1.34899e-06		-0.00086425	0.00425932	0.84	0.0468	0.046179	0.00230405	0.00230937	24.7241
	rs6025169	A	G	0.3589	0.0292	9.88098e-35		-0.0135428	0.00382929	0.000409996	0.0574	0.058709	0.0139385	0.0141355	151.335
	rs62201246	A	G	-0.3923	0.0526	8.48203e-14		0.0151493	0.006863	0.0269998	0.0181	0.018113	0.00547032	0.00550041	58.8873
	rs72724648	A	G	0.1789	0.0391	4.77002e-06		-0.00423904	0.00497985	0.39	0.0344	0.035601	0.00212621	0.00213074	22.8117
	rs78526424	T	G	-0.0679	0.0145	2.969e-06		-0.00659507	0.00182097	0.000290001	0.4158	0.445919	0.00223983	0.00224486	24.0335
	rs9616056	A	G	-0.0742	0.0154	1.49899e-06		0.00168353	0.00202752	0.41	0.2711	0.274196	0.00217588	0.00218063	23.3458
LBP-Hypertension	rs10839899	G	C	-0.0811	0.016	3.85798e-07		-0.000469305	0.00105529	0.66	0.7585	0.760255	0.0024096	0.00241542	25.8595
	rs117511432	C	T	-0.1981	0.0415	1.84302e-06		0.000710688	0.00268718	0.79	0.0298	0.028662	0.00226922	0.00227438	24.3495
	rs140284565	T	C	-0.2257	0.0488	3.66699e-06		-0.00483187	0.00305323	0.11	0.0249	0.022717	0.00247367	0.0024798	26.5488
	rs140544080	C	G	-0.1614	0.0349	3.83999e-06		0.00146484	0.00223312	0.51	0.0416	0.043094	0.00207719	0.00208152	22.2847
	rs150091761	A	C	0.2991	0.0479	4.11102e-10		0.0042134	0.00324585	0.19	0.0236	0.021851	0.0041229	0.00413997	44.3225
	rs150168556	A	C	0.1343	0.0286	2.537e-06		0.00240732	0.00195591	0.22	0.0696	0.064729	0.00233594	0.00234141	25.0671
	rs192869327	G	A	-0.3714	0.0807	4.16505e-06		0.0107048	0.00514241	0.0369999	0.0081	0.008614	0.00221649	0.00222142	23.7825
	rs2425358	G	A	-1.1034	0.0255	1e-200		-0.00209396	0.00175332	0.23	0.0678	0.072738	0.153899	0.181891	1947.33
	rs35928602	T	C	-0.0886	0.0191	3.54103e-06		-0.00088337	0.00126262	0.48	0.1532	0.154533	0.00203675	0.0020409	21.8499
	rs41276572	G	A	-0.1791	0.0387	3.77199e-06		0.00315951	0.00260219	0.22	0.0322	0.030585	0.00199923	0.00200323	21.4466
	rs541862	C	T	-0.1146	0.0229	5.37205e-07		-0.00167712	0.00151251	0.27	0.0974	0.097295	0.00230916	0.0023145	24.7791
	rs57091462	T	C	0.1142	0.0243	2.60399e-06		-0.00403644	0.00154414	0.0089	0.091	0.093122	0.00215758	0.00216225	23.149
	rs5741816	A	G	0.8481	0.07	9.44496e-34		0.0141526	0.00483109	0.00340001	0.0096	0.008743	0.0136775	0.0138671	148.462
	rs5756388	G	A	0.1607	0.0333	1.34899e-06		0.00277691	0.00213361	0.19	0.0468	0.046184	0.00230405	0.00230937	24.7241
	rs6025169	A	G	0.3589	0.0292	9.88098e-35		-0.00432604	0.00191881	0.0239999	0.0574	0.058703	0.0139385	0.0141355	151.335
	rs62201246	A	G	-0.3923	0.0526	8.48203e-14		-0.00409895	0.00343902	0.23	0.0181	0.01811	0.00547032	0.00550041	58.8873
	rs72724648	A	G	0.1789	0.0391	4.77002e-06		-0.000683526	0.0025008	0.780001	0.0344	0.035614	0.00212621	0.00213074	22.8117
	rs78526424	T	G	-0.0679	0.0145	2.969e-06		-0.00185673	0.000914586	0.0420001	0.4158	0.44594	0.00223983	0.00224486	24.0335
	rs9616056	A	G	-0.0742	0.0154	1.49899e-06		-8.86246e-05	0.00101571	0.93	0.2711	0.274197	0.00217588	0.00218063	23.3458
LBP-HDL-c levels	rs10839899	G	C	-0.0811	0.016	3.85798e-07		0.02	0.02	0.317648	0.7585	#N/A	0.0024096	0.00241542	25.8595
	rs117511432	C	T	-0.1981	0.0415	1.84302e-06		0.02	0.06	0.768817	0.0298	#N/A	0.00226922	0.00227438	24.3495
	rs140284565	T	C	-0.2257	0.0488	3.66699e-06		0.05	0.05	0.298805	0.0249	#N/A	0.00247367	0.0024798	26.5488
	rs140544080	C	G	-0.1614	0.0349	3.83999e-06		-0.01	0.04	0.733782	0.0416	#N/A	0.00207719	0.00208152	22.2847
	rs150091761	A	C	0.2991	0.0479	4.11102e-10		0.06	0.06	0.302551	0.0236	#N/A	0.0041229	0.00413997	44.3225
	rs150168556	A	C	0.1343	0.0286	2.537e-06		-0.01	0.03	0.821427	0.0696	#N/A	0.00233594	0.00234141	25.0671
	rs192869327	G	A	-0.3714	0.0807	4.16505e-06		0.18	0.08	0.0202918	0.0081	#N/A	0.00221649	0.00222142	23.7825
	rs2425358	G	A	-1.1034	0.0255	1e-200		-0.02	0.03	0.545906	0.0678	#N/A	0.153899	0.181891	1947.33
	rs35928602	T	C	-0.0886	0.0191	3.54103e-06		-0.01	0.02	0.557882	0.1532	#N/A	0.00203675	0.0020409	21.8499
	rs41276572	G	A	-0.1791	0.0387	3.77199e-06		-0.01	0.04	0.875288	0.0322	#N/A	0.00199923	0.00200323	21.4466
	rs541862	C	T	-0.1146	0.0229	5.37205e-07		-0.04	0.03	0.159035	0.0974	#N/A	0.00230916	0.0023145	24.7791
	rs57091462	T	C	0.1142	0.0243	2.60399e-06		-0.04	0.02	0.102832	0.091	#N/A	0.00215758	0.00216225	23.149
	rs5741816	A	G	0.8481	0.07	9.44496e-34		-0.01	0.08	0.919508	0.0096	#N/A	0.0136775	0.0138671	148.462
	rs5756388	G	A	0.1607	0.0333	1.34899e-06		-0.02	0.04	0.675769	0.0468	#N/A	0.00230405	0.00230937	24.7241
	rs6025169	A	G	0.3589	0.0292	9.88098e-35		-0.01	0.03	0.847901	0.0574	#N/A	0.0139385	0.0141355	151.335
	rs62201246	A	G	-0.3923	0.0526	8.48203e-14		0.06	0.06	0.301023	0.0181	#N/A	0.00547032	0.00550041	58.8873
	rs72724648	A	G	0.1789	0.0391	4.77002e-06		-0.01	0.04	0.867919	0.0344	#N/A	0.00212621	0.00213074	22.8117
	rs78526424	T	G	-0.0679	0.0145	2.969e-06		0.02	0.02	0.243264	0.4158	#N/A	0.00223983	0.00224486	24.0335
	rs9616056	A	G	-0.0742	0.0154	1.49899e-06		-0.02	0.02	0.173555	0.2711	#N/A	0.00217588	0.00218063	23.3458
LBP-Triglyceride levels	rs117511432	C	T	-0.1981	0.0415	1.84302e-06		0.00181906	0.00592695	0.85	0.0298	0.0286438	0.00226922	0.00227438	24.3495
	rs41276572	G	A	-0.1791	0.0387	3.77199e-06		0.00175307	0.00573897	0.99	0.0322	0.0306891	0.00199923	0.00200323	21.4466
	rs541862	C	T	-0.1146	0.0229	5.37205e-07		0.019536	0.00418695	8.19993e-07	0.0974	0.095439	0.00230916	0.0023145	24.7791
	rs5756388	G	A	0.1607	0.0333	1.34899e-06		0.00241047	0.00477486	0.77	0.0468	0.0452485	0.00230405	0.00230937	24.7241
	rs6025169	A	G	0.3589	0.0292	9.88098e-35		-0.00317972	0.00403017	0.37	0.0574	0.0663615	0.0139385	0.0141355	151.335
LBP-Fasting blood glucose	rs10839899	G	C	-0.0811	0.016	3.85798e-07		-0.0015	0.0036	0.6747	0.7585	0.819	0.0024096	0.00241542	25.8595
	rs2425358	G	A	-1.1034	0.0255	1e-200		0.0003	0.007	0.964	0.0678	0.932	0.153899	0.181891	1947.33
	rs541862	C	T	-0.1146	0.0229	5.37205e-07		0.0023	0.0055	0.6724	0.0974	0.938	0.00230916	0.0023145	24.7791
	rs57091462	T	C	0.1142	0.0243	2.60399e-06		0.0045	0.0067	0.5006	0.091	0.915	0.00215758	0.00216225	23.149
	rs5756388	G	A	0.1607	0.0333	1.34899e-06		0.0037	0.011	0.7383	0.0468	0.973	0.00230405	0.00230937	24.7241
	rs6025169	A	G	0.3589	0.0292	9.88098e-35		-0.0074	0.007	0.2894	0.0574	0.025	0.0139385	0.0141355	151.335
LBP-Insulin resistance	rs10839899	G	C	-0.0811	0.016	3.85798e-07		0.0003	0.0046	0.9504	0.7585	0.819	0.0024096	0.00241542	25.8595
	rs2425358	G	A	-1.1034	0.0255	1e-200		0.014	0.0091	0.1252	0.0678	0.932	0.153899	0.181891	1947.33
	rs541862	C	T	-0.1146	0.0229	5.37205e-07		-0.0072	0.0073	0.3247	0.0974	0.938	0.00230916	0.0023145	24.7791
	rs57091462	T	C	0.1142	0.0243	2.60399e-06		-0.0061	0.01	0.5427	0.091	0.915	0.00215758	0.00216225	23.149
	rs5756388	G	A	0.1607	0.0333	1.34899e-06		0.011	0.018	0.5256	0.0468	0.973	0.00230405	0.00230937	24.7241
	rs6025169	A	G	0.3589	0.0292	9.88098e-35		-0.0093	0.0095	0.324	0.0574	0.025	0.0139385	0.0141355	151.335

## Sheet: MAFLD-LPS
				Exposure				Outcome
Trait	SNP	EA	OA	β	SE	P value		β	SE	P value	eaf.exposure	eaf.outcome	R2		F
NAFLD-LPS	rs1397844	C	T	0.101063	0.0211625	1.79201e-06		-0.0313	0.0177	0.0773304	0.200795	0.1607	0.00327812	0.00328891	2560.78
	rs28601761	G	C	-0.110033	0.0164425	2.20191e-11		-0.0032	0.0134	0.8133	0.407555	0.4057	0.00584669	0.00588108	4579.08
	rs2933904	A	G	0.0804682	0.0169093	1.94702e-06		0.0022	0.0139	0.8723	0.33002	0.4239	0.00286339	0.00287161	2235.87
	rs3747207	A	G	0.288601	0.019822	5.07341e-48		-0.0259	0.0155	0.0944409	0.222664	0.2308	0.0288326	0.0296886	23115.9
	rs429358	C	T	-0.136615	0.0239288	1.13501e-08		-0.0164	0.0169	0.3322	0.15507	0.186	0.00489075	0.00491478	3826.71
	rs710462	T	G	-0.0759048	0.0164732	4.06996e-06		-0.0067	0.0136	0.6259	0.537773	0.5287	0.00286433	0.00287256	2236.61
	rs7144175	C	G	0.114681	0.0243596	2.503e-06		-0.0072	0.0172	0.675199	0.109344	0.1856	0.00256164	0.00256822	1999.65
	rs73001065	C	G	0.281009	0.0326406	7.35699e-18		0.0433	0.0283	0.1261	0.063618	0.0609	0.00940813	0.00949749	7394.86
	rs77888509	A	G	-0.114621	0.0243933	2.61601e-06		-0.0078	0.0208	0.709	0.084493	0.1221	0.00203255	0.00203669	1585.79
	rs780093	C	T	-0.0769064	0.0166949	4.09298e-06		-0.0039	0.0139	0.7778	0.588469	0.6556	0.00286471	0.00287294	2236.91
	rs8108364	T	C	-0.129307	0.024517	1.33401e-07		-0.0108	0.0169	0.5232	0.861829	0.7972	0.0039821	0.00399802	3112.91
	rs9922619	T	G	0.0766643	0.0162305	2.31798e-06		-0.0004	0.0132	0.9757	0.437376	0.4224	0.00289261	0.002901	2258.75
Percent liver fat-LPS	rs10279626	C	G	0.0367772	0.00796455	3.89996e-06		-0.0153	0.0142	0.2823	0.373556	0.3183	0.000633031	0.000633432	20.8121
	rs10787429	C	T	-0.0603897	0.0086436	2.80027e-12		-0.0338	0.0143	0.0181201	0.727416	0.6755	0.00144624	0.00144833	47.5863
	rs10801586	T	C	0.0492256	0.0105349	2.99999e-06		-0.0256	0.0156	0.1006	0.157425	0.2455	0.000642827	0.000643241	21.1343
	rs10823835	A	G	-0.0399993	0.00794102	4.70002e-07		-0.0123	0.0142	0.3849	0.403838	0.3573	0.000770382	0.000770976	25.3312
	rs111641453	A	T	0.132482	0.0249733	1.09999e-07		0.1941	0.0874	0.0264302	0.027322	0.0121	0.000932879	0.00093375	30.6793
	rs112875651	A	G	-0.051381	0.00793123	9.30037e-11		-0.0017	0.0135	0.9004	0.394576	0.3865	0.00126132	0.00126291	41.4943
	rs12497066	T	C	-0.0485299	0.00969256	5.49997e-07		-0.0214	0.0159	0.1773	0.202231	0.226	0.00075993	0.000760508	24.9873
	rs140201358	G	C	0.166313	0.0319185	1.89998e-07		-0.0254	0.057	0.656	0.01466	0.0136	0.000799102	0.000799742	26.2763
	rs141493091	A	C	-0.115459	0.0219252	1.40001e-07		-0.0459	0.0309	0.1379	0.032927	0.0543	0.000848979	0.0008497	27.9178
	rs1801689	C	A	0.111507	0.0228094	1e-06		0.1103	0.2148	0.6075	0.02912	0.0125	0.000703058	0.000703553	23.1159
	rs183403107	A	T	0.143264	0.0302244	2.1e-06		0.0196	0.0792	0.8046	0.018566	0.0141	0.000747969	0.000748529	24.5937
	rs183815142	C	G	0.121211	0.0245543	8e-07		0.0621	0.0704	0.3775	0.026465	0.0173	0.000757073	0.000757646	24.8932
	rs188247550	T	C	0.336267	0.0333567	6.70039e-24		0.0157	0.04	0.6957	0.01458	0.0549	0.00324921	0.0032598	107.104
	rs1936811	A	T	-0.03654	0.0079401	4.20001e-06		0.0097	0.0137	0.4766	0.377044	0.3999	0.000627215	0.000627609	20.6207
	rs2642438	G	A	0.0544951	0.00841918	9.60064e-11		0.0131	0.0148	0.376	0.7043	0.7202	0.00123696	0.00123849	40.6917
	rs34504021	C	T	-0.0461443	0.0100702	4.60002e-06		-0.0187	0.0189	0.3207	0.188093	0.1692	0.000650347	0.00065077	21.3817
	rs34901677	G	A	-0.075771	0.0159221	1.89998e-06		0.0252	0.0286	0.3777	0.067206	0.0688	0.00071983	0.000720348	23.6678
	rs35322575	G	A	0.14456	0.0313665	4.09996e-06		-0.0051	0.0748	0.9453	0.015103	0.0151	0.000621699	0.000622086	20.4393
	rs429358	C	T	-0.123029	0.010679	1e-30		-0.0164	0.0169	0.3322	0.152548	0.186	0.00391351	0.00392889	129.088
	rs4665985	C	A	0.049457	0.00873937	1.5e-08		-0.0078	0.0161	0.6262	0.270167	0.2316	0.000964587	0.000965518	31.7231
	rs4851919	C	A	-0.0406239	0.00872123	3.2e-06		0.0221	0.0138	0.1089	0.733449	0.6155	0.000645273	0.00064569	21.2148
	rs5011596	A	T	0.0481848	0.00900638	8.79995e-08		0.0067	0.0203	0.7403	0.242255	0.1363	0.000852405	0.000853132	28.0305
	rs56252442	T	G	0.0417856	0.00883101	2.19999e-06		-0.0021	0.0151	0.8884	0.252825	0.2656	0.000659668	0.000660104	21.6884
	rs57173831	A	G	-0.102614	0.0216413	2.1e-06		0.0323	0.0601	0.5905	0.032854	0.0246	0.00066915	0.000669598	22.0003
	rs58542926	T	C	0.333425	0.0145425	2.50035e-116		0.0385	0.0275	0.1615	0.075455	0.0626	0.0155111	0.0157555	517.662
	rs62226380	T	C	0.0474968	0.00951013	5.89997e-07		-0.0325	0.0227	0.1516	0.206408	0.2071	0.000739065	0.000739611	24.3007
	rs6766130	C	T	0.043697	0.0091334	1.7e-06		-0.0116	0.0146	0.4262	0.743411	0.6613	0.000728451	0.000728982	23.9514
	rs6865072	T	C	-0.0407851	0.00785491	2.1e-07		-0.0037	0.0138	0.7907	0.402434	0.341	0.000800044	0.000800684	26.3073
	rs7029757	A	G	-0.0765917	0.0130831	4.79999e-09		0.0207	0.0288	0.4714	0.096424	0.0612	0.00102222	0.00102326	33.6203
	rs738409	G	C	0.229457	0.00932981	1.49968e-133		-0.0257	0.0154	0.0967609	0.213803	0.2317	0.0177002	0.0180191	592.036
	rs7689584	G	T	-0.052944	0.00881597	1.89998e-09		0.0096	0.0171	0.5765	0.253933	0.1869	0.00106209	0.00106322	34.9331
	rs77693690	C	T	0.189454	0.041032	3.89996e-06		0.0211	0.0522	0.6851	0.008799	0.0186	0.000626084	0.000626476	20.5835
	rs78611415	T	C	0.0640171	0.0128282	5.99998e-07		0.0358	0.0365	0.3272	0.10032	0.0398	0.000739771	0.000740319	24.3239
	rs80254170	G	A	-0.0742203	0.014874	5.99998e-07		-0.0004	0.026	0.9872	0.071951	0.0689	0.00073567	0.000736212	24.189
	rs8736	T	C	0.0356981	0.00774426	4e-06		0.0098	0.0135	0.4655	0.436868	0.3967	0.000627019	0.000627412	20.6143
	rs9912587	A	G	0.049031	0.010556	3.40001e-06		-0.0132	0.017	0.4356	0.160216	0.2125	0.000646912	0.00064733	21.2687
Overweight-LPS	rs10182181	G	A	0.057	2.1e-10	0.009		0.0011	0.0135	0.9376	0.5	0.4278	0.0016245	0.00162714	258.477
	rs10493736	C	G	-0.054	4.20001e-06	0.012		-0.0266	0.022	0.2256	0.267	0.1793	0.00114139	0.00114269	181.52
	rs10853932	C	T	0.067	1.29999e-09	0.011		-0.0117	0.0142	0.4094	0.691	0.6641	0.00191697	0.00192066	305.102
	rs11639885	A	G	-0.085	2.1e-06	0.018		-0.0143	0.0206	0.4893	0.076	0.1203	0.00101474	0.00101577	161.358
	rs11847697	T	C	0.13	7.79992e-07	0.026		-0.08	0.0528	0.1297	0.042	0.0158	0.00135998	0.00136183	216.331
	rs12444979	T	C	-0.079	1.79999e-09	0.013		-0.0141	0.02	0.480799	0.06	0.1245	0.000703985	0.000704481	111.909
	rs12623218	A	T	0.11	5.79963e-22	0.012		-0.0212	0.0181	0.2401	0.881	0.8387	0.0025371	0.00254356	404.052
	rs13078807	G	A	0.059	1.09999e-07	0.011		0.0269	0.0177	0.1283	0.183	0.1728	0.0010409	0.00104198	165.522
	rs13130484	T	C	0.071	3.90032e-14	0.0094		-0.0037	0.0132	0.781	0.424	0.4826	0.00246227	0.00246834	392.104
	rs1421085	C	T	0.14	5.79963e-50	0.0092		0.0045	0.0133	0.736999	0.448	0.4184	0.009694	0.0097889	1555
	rs1865719	G	A	0.044	1.29999e-06	0.0092		0.0036	0.0137	0.7951	0.767	0.6482	0.000691969	0.000692448	109.997
	rs2030323	C	A	0.079	1.10002e-12	0.011		0.0063	0.0177	0.7217	0.783	0.8315	0.00212083	0.00212534	337.616
	rs2112347	G	T	-0.047	2.90001e-07	0.0092		0.0165	0.0136	0.2256	0.381	0.4149	0.00104194	0.00104302	165.687
	rs2155645	T	C	-0.048	2.80001e-06	0.01		0.0074	0.0143	0.6025	0.267	0.305	0.000901836	0.00090265	143.389
	rs2196618	G	A	0.051	1.2e-06	0.011		0.0238	0.0152	0.1162	0.767	0.7366	0.000929655	0.00093052	147.816
	rs2206277	T	C	0.08	5.60015e-12	0.012		-0.0285	0.0162	0.07955	0.096	0.2103	0.00111084	0.00111207	176.656
	rs2568958	A	G	0.062	1.10002e-11	0.0092		0.0114	0.0139	0.4111	0.65	0.6468	0.00174902	0.00175208	278.324
	rs2596125	T	C	-0.052	5.89997e-09	0.009		-0.0086	0.0136	0.5271	0.442	0.388	0.00133381	0.00133559	212.162
	rs4929923	C	T	0.048	2.99999e-07	0.0093		0.0237	0.0139	0.089	0.729	0.6443	0.000910352	0.000911181	144.744
	rs523288	T	A	0.099	1.69981e-20	0.011		0.0027	0.0172	0.8768	0.288	0.1814	0.00401951	0.00403573	641.088
	rs633715	C	T	0.078	4.00037e-12	0.011		-0.0116	0.0159	0.4642	0.267	0.2256	0.00238141	0.0023871	379.197
	rs6669189	T	C	0.045	1.6e-06	0.0093		0.0049	0.0132	0.712	0.388	0.4724	0.000961697	0.000962623	152.915
	rs7184597	C	T	-0.055	1.09999e-07	0.01		-0.0141	0.0142	0.3223	0.729	0.6522	0.00119523	0.00119666	190.093
	rs729174	C	G	0.048	2.1e-07	0.0093		0.0005	0.0135	0.9697	0.408	0.5383	0.001113	0.00111424	177
	rs7503807	C	A	-0.041	4.20001e-06	0.009		0.0014	0.0139	0.9188	0.467	0.3544	0.000836839	0.00083754	133.046
	rs7569678	G	A	-0.044	8e-07	0.009		-0.0115	0.0134	0.3914	0.492	0.5706	0.000967752	0.00096869	153.879
	rs7973894	A	G	0.045	5.30005e-07	0.009		0.0183	0.0132	0.1678	0.492	0.5035	0.00101224	0.00101327	160.96
	rs8028313	G	C	-0.065	2e-09	0.011		-0.0051	0.0182	0.778501	0.22	0.1581	0.00145002	0.00145213	230.675
	rs815610	G	C	-0.041	3.79997e-06	0.009		0.0119	0.0135	0.3762	0.533	0.5606	0.000836839	0.00083754	133.046
	rs887912	C	T	-0.048	1.5e-06	0.01		-0.0015	0.0154	0.9221	0.681	0.7529	0.00100104	0.00100204	159.177
	rs9816226	T	A	0.07	2e-09	0.012		-0.0216	0.018	0.231	0.851	0.841	0.00124263	0.00124418	197.641
Obesity-LPS	rs10176641	A	G	0.1489	40480379	2.80802e-06		0.008	0.0194	0.6801	0.1344	0.1402	0.00515865	0.0051854	NA
	rs10938398	A	G	0.1073	45186139	9.29908e-07		-0.0041	0.0133	0.759799	0.4729	0.4836	0.00573973	0.00577287	NA
	rs11030112	A	G	0.1334	27705188	9.68902e-09		-0.0066	0.0141	0.6402	0.3285	0.3244	0.00785097	0.00791309	NA
	rs112849662	G	A	0.1943	74444729	2.58202e-06		-0.0007	0.0259	0.977	0.0757	0.0752	0.00528305	0.00531111	NA
	rs115881710	G	A	0.289	12406006	6.78797e-07		-0.0014	0.0365	0.9695	0.0383	0.0362	0.00615268	0.00619077	NA
	rs117280037	C	T	0.4509	5937705	6.17305e-07		0.0097	0.0585	0.8684	0.0158	0.0158	0.00632311	0.00636335	NA
	rs1235369	G	A	-0.2336	90973738	3.32001e-06		-0.0067	0.0403	0.8688	0.05333	0.0556	0.00550993	0.00554045	NA
	rs12542766	G	A	-0.1022	19939672	3.61601e-06		-0.0109	0.0138	0.4318	0.5644	0.5717	0.00513578	0.0051623	NA
	rs12967878	C	T	0.1687	57826570	3.30499e-09		0.0019	0.0173	0.9143	0.1811	0.1816	0.0084413	0.00851317	NA
	rs17438773	G	A	0.3606	6456863	2.683e-06		0.1462	0.0624	0.01923	0.02131	0.0221	0.00542388	0.00545346	NA
	rs1778784	A	G	0.111	28427385	3.22701e-06		-0.0243	0.0148	0.1009	0.3076	0.3068	0.00524831	0.005276	NA
	rs184531166	A	G	0.2545	212868914	3.07702e-06		-0.0193	0.0347	0.578	0.04272	0.0444	0.00529756	0.00532577	NA
	rs216855	G	A	0.1265	6085513	2.67202e-06		-0.0036	0.0166	0.8271	0.7886	0.7908	0.00533547	0.00536409	NA
	rs2272177	C	G	0.1465	95162113	7.05294e-07		-0.038	0.0184	0.0386901	0.1662	0.1624	0.00594837	0.00598397	NA
	rs303721	T	C	-0.1029	14473556	3.80601e-06		0.0172	0.0134	0.1985	0.5934	0.5938	0.00510947	0.00513571	NA
	rs4456500	A	G	0.1137	53376930	4.37703e-07		0.0121	0.0189	0.5224	0.4114	0.411	0.00626088	0.00630033	NA
	rs4808851	T	C	-0.1335	18843622	5.07096e-08		0.0091	0.0148	0.5409	0.2789	0.2707	0.00716864	0.0072204	NA
	rs62048402	A	G	0.2673	53803223	2.40381e-33		0.0046	0.0133	0.7302	0.4181	0.418	0.0347661	0.0360184	NA
	rs6545709	A	G	-0.1644	59150222	2.46297e-06		0.0464	0.0222	0.0364502	0.1145	0.108	0.00548059	0.0055108	NA
	rs71245092	A	G	0.1499	76679561	1.17899e-07		0.0224	0.0226	0.3218	0.1862	0.1873	0.00680974	0.00685643	NA
	rs72892910	T	G	0.1293	50816887	2.02698e-06		-0.0306	0.0164	0.0621899	0.2025	0.2064	0.00539986	0.00542918	NA
	rs75559095	C	A	0.1827	84132226	1.734e-07		-0.0241	0.023	0.2958	0.1103	0.1061	0.00655128	0.00659448	NA
	rs7563362	G	A	0.1889	620297	2.35901e-09		-0.024	0.0192	0.2116	0.8545	0.8561	0.00887297	0.0089524	NA
	rs79598028	T	C	-0.139	85374721	3.40298e-07		0.0196	0.0166	0.2378	0.2092	0.2161	0.00639275	0.00643388	NA
	rs9611525	T	C	0.1088	41640659	2.00401e-06		0.0203	0.0146	0.1636	0.357	0.3461	0.00543459	0.00546429	NA
Type 2 diabetes-LPS	rs10077431	A	C	-0.0487	0.0089	4.75499e-08		-0.0132	0.0175	0.4493	0.214668	0.177	0.000799666	0.000800306	524.732
	rs10087241	A	G	-0.0475	0.008	2.79602e-09		0.002	0.0138	0.8832	0.594893	0.6437	0.00108749	0.00108868	713.805
	rs10100265	C	A	-0.0491	0.0079	6.28796e-10		0.0057	0.014	0.683299	0.61049	0.5407	0.00114654	0.00114786	752.61
	rs10114341	C	T	-0.0409	0.0072	1.15101e-08		-0.003	0.0134	0.8222	0.440754	0.4239	0.000824662	0.000825342	541.147
	rs10401969	C	T	0.0921	0.0133	4.13143e-12		0.0338	0.0276	0.221	0.0765858	0.0622	0.00119976	0.0012012	787.584
	rs1050226	G	A	-0.0491	0.0074	3.34195e-11		0.0208	0.0137	0.1295	0.406792	0.3783	0.00116352	0.00116487	763.764
	rs1061813	A	G	-0.0429	0.0073	3.37202e-09		0.0038	0.0138	0.7833	0.537119	0.6204	0.000915133	0.000915972	600.57
	rs1063355	G	T	0.0709	0.0079	3.71535e-19		0.0424	0.019	0.0257602	0.602436	0.5196	0.00240791	0.00241372	1582.59
	rs10740322	A	G	0.0477	0.0085	2.10902e-08		0.0095	0.015	0.528	0.687104	0.7396	0.000978339	0.000979297	642.09
	rs10811661	C	T	-0.1569	0.0098	4.13238e-58		0.0069	0.0186	0.7093	0.173605	0.1456	0.0070636	0.00711384	4664.29
	rs10830963	G	C	0.0909	0.008	5.84655e-30		-0.0112	0.0142	0.4299	0.275768	0.3553	0.0033005	0.00331143	2171.18
	rs10842994	T	C	-0.0755	0.0091	1.01508e-16		-0.0023	0.0177	0.8947	0.197025	0.1676	0.00180363	0.00180689	1184.71
	rs10974438	C	A	0.0591	0.0075	3.01301e-15		-0.0218	0.0138	0.1141	0.351215	0.3813	0.00159176	0.0015943	1045.33
	rs11098676	C	T	0.054	0.0096	2.02698e-08		-0.0335	0.0173	0.05319	0.787639	0.8198	0.000975483	0.000976435	640.213
	rs11107116	T	G	0.0467	0.0085	3.74999e-08		0.0061	0.0153	0.6892	0.219714	0.2474	0.000747783	0.000748342	490.661
	rs1111875	T	C	-0.0948	0.0072	3.61493e-39		-0.0083	0.0134	0.5362	0.408262	0.4716	0.00434225	0.00436119	2859.48
	rs11257655	T	C	0.0737	0.0087	1.96607e-17		-0.0062	0.0151	0.6822	0.206773	0.2638	0.00178179	0.00178497	1170.34
	rs1127655	T	C	-0.0438	0.0079	2.47098e-08		0.0006	0.0133	0.966	0.529064	0.5391	0.000955979	0.000956894	627.401
	rs11708067	G	A	-0.0965	0.0086	5.93335e-29		-0.031	0.0176	0.0792501	0.23899	0.1676	0.00338731	0.00339882	2228.48
	rs11925227	A	G	-0.0534	0.0095	2.24999e-08		0.0214	0.0179	0.2309	0.183439	0.1885	0.000854265	0.000854996	560.59
	rs11926707	C	T	0.0463	0.0082	1.68601e-08		0.0107	0.0148	0.4711	0.625556	0.6488	0.00100426	0.00100527	659.117
	rs12088739	G	A	-0.0884	0.013	9.79264e-12		-0.0333	0.0303	0.2711	0.0898481	0.0573	0.00127808	0.00127971	839.062
	rs12299509	G	A	0.0467	0.0073	2.08699e-10		0.0081	0.019	0.6687	0.478622	0.522	0.00108845	0.00108964	714.436
	rs12617659	T	C	-0.0685	0.0103	2.82683e-11		0.0061	0.0186	0.7426	0.147238	0.1455	0.00117831	0.0011797	773.486
	rs12910825	G	A	0.0517	0.0074	2.16421e-12		-0.0139	0.014	0.3198	0.360391	0.3644	0.00123225	0.00123377	808.94
	rs12945601	C	T	-0.048	0.008	1.71799e-09		0.0019	0.0133	0.8843	0.613603	0.5585	0.00109253	0.00109373	717.117
	rs12970134	A	G	0.0555	0.008	5.30884e-12		0.0059	0.0168	0.7259	0.26512	0.1915	0.00120026	0.0012017	787.912
	rs13234269	A	T	-0.0583	0.0078	6.9775e-14		0.0034	0.0132	0.797	0.492515	0.4621	0.00169906	0.00170196	1115.91
	rs13239186	T	C	0.0539	0.0085	2.70402e-10		-0.0162	0.014	0.2479	0.302029	0.3511	0.00122488	0.00122638	804.095
	rs13330951	G	A	-0.0456	0.0081	1.53801e-08		-0.003	0.0136	0.8283	0.488314	0.4997	0.00103911	0.00104019	682.017
	rs13389219	T	C	-0.0722	0.0074	2.1062e-22		-0.0069	0.014	0.6222	0.394368	0.3414	0.00249009	0.00249631	1636.74
	rs1359790	A	G	-0.0796	0.008	2.79512e-23		-0.005	0.0145	0.732	0.2867	0.2938	0.00259153	0.00259826	1703.59
	rs1496653	G	A	-0.0769	0.0088	2.57217e-18		0.0077	0.0143	0.5886	0.204782	0.3179	0.00192602	0.00192974	1265.26
	rs1552224	C	A	-0.1034	0.0101	8.63575e-25		-0.0098	0.0154	0.5259	0.15421	0.2345	0.00278898	0.00279679	1833.75
	rs16988333	G	A	-0.0745	0.013	9.16896e-09		-0.004	0.0238	0.8653	0.0904035	0.0872	0.000912802	0.000913636	599.038
	rs17086692	T	G	-0.0467	0.0084	2.48102e-08		0.0202	0.0143	0.1587	0.313426	0.3079	0.000938612	0.000939494	615.992
	rs17168486	T	C	0.0742	0.0094	2.17721e-15		0.0009	0.0167	0.9588	0.173603	0.1979	0.00157973	0.00158223	1037.41
	rs17405722	A	G	0.087	0.0146	2.27798e-09		0.0219	0.0226	0.3333	0.0741526	0.096	0.00103928	0.00104037	682.13
	rs17411031	G	C	-0.045	0.0081	3.03501e-08		0.0102	0.0155	0.510301	0.261729	0.2444	0.000782569	0.000783182	513.504
	rs1758632	G	C	0.0491	0.0081	1.36e-09		-0.0136	0.0134	0.3104	0.623407	0.5461	0.00113198	0.00113326	743.036
	rs17631783	T	C	-0.0487	0.0089	3.94903e-08		0.0116	0.0163	0.4786	0.26346	0.2158	0.000920447	0.000921295	604.06
	rs17791513	G	A	-0.1027	0.0148	4.61424e-12		-0.0021	0.0204	0.9179	0.0605985	0.1252	0.00120084	0.00120228	788.292
	rs1801214	T	C	0.0903	0.0074	5.51569e-34		0.0067	0.0133	0.6108	0.599585	0.5754	0.00391531	0.0039307	2577.22
	rs1899951	T	C	-0.1118	0.0109	1.63682e-24		0.0169	0.0178	0.3402	0.123288	0.1704	0.00270204	0.00270936	1776.43
	rs2058913	T	A	-0.0491	0.0078	3.26099e-10		-0.0108	0.0136	0.4291	0.565008	0.4253	0.00118503	0.00118643	777.902
	rs2237892	T	C	-0.096	0.0157	8.74601e-10		0.0598	0.0301	0.0470695	0.0624896	0.0501	0.00107983	0.001081	708.772
	rs2246618	T	C	0.0513	0.0084	1.20301e-09		-0.0068	0.015	0.650801	0.307253	0.3537	0.0011203	0.00112156	735.366
	rs2261181	T	C	0.0985	0.0118	9.1791e-17		-0.0278	0.0259	0.2835	0.09647	0.0713	0.00169136	0.00169423	1110.85
	rs2294120	G	A	-0.0443	0.0079	1.61801e-08		0.0043	0.0143	0.762801	0.455879	0.47	0.000973604	0.000974553	638.979
	rs2296173	G	A	0.065	0.0087	7.65773e-14		0.0033	0.0169	0.8463	0.212011	0.1987	0.00141168	0.00141367	926.894
	rs2299383	T	C	0.0412	0.0073	1.49001e-08		-0.0228	0.0132	0.0844209	0.423455	0.4589	0.000828829	0.000829516	543.884
	rs243019	C	T	0.0566	0.0071	2.28981e-15		0.0162	0.0134	0.2259	0.455831	0.4509	0.00158928	0.00159181	1043.69
	rs2493394	G	A	0.073	0.0113	1.15101e-10		-0.0328	0.0194	0.090209	0.107338	0.1368	0.00102121	0.00102226	670.257
	rs2796441	A	G	-0.0715	0.0073	1.962e-22		-0.0127	0.0133	0.338	0.416458	0.4173	0.00248477	0.00249095	1633.23
	rs2820426	G	A	0.0521	0.0073	1.30197e-12		0.0182	0.0137	0.1853	0.610058	0.6146	0.00129145	0.00129312	847.85
	rs2867125	C	T	0.0601	0.0096	4.32504e-10		-0.0219	0.018	0.2242	0.827825	0.8393	0.00102965	0.00103071	675.797
	rs2908282	A	G	0.0552	0.0094	4.25001e-09		-0.0372	0.0214	0.0819408	0.177395	0.1113	0.000889285	0.000890076	583.591
	rs2925979	C	T	-0.0534	0.0078	9.0615e-12		0.0187	0.0142	0.1883	0.70085	0.6816	0.00119571	0.00119714	784.924
	rs2943656	G	A	0.0902	0.0074	6.6973e-34		-0.022	0.0137	0.1079	0.635133	0.6139	0.00377088	0.00378515	2481.79
	rs3217992	T	C	0.0527	0.0073	7.2277e-13		-0.0128	0.0135	0.3427	0.369901	0.386	0.00129463	0.00129631	849.942
	rs340874	C	T	0.0626	0.0073	8.40621e-18		0.0116	0.0134	0.3874	0.563904	0.4271	0.00192737	0.0019311	1266.15
	rs348330	A	G	-0.0487	0.0081	1.86402e-09		0.0327	0.0189	0.0825201	0.633451	0.637	0.00110137	0.00110258	722.924
	rs3756784	G	T	0.0505	0.0091	2.58899e-08		-0.0122	0.0161	0.4484	0.185838	0.2161	0.000771717	0.000772313	506.378
	rs3802177	A	G	-0.1217	0.008	2.32113e-52		-0.0069	0.0135	0.6067	0.311281	0.3861	0.00635047	0.00639106	4190.39
	rs459193	G	A	0.0711	0.0083	8.80846e-18		0.0136	0.014	0.3344	0.745338	0.6789	0.00191905	0.00192274	1260.67
	rs4622883	G	A	-0.0435	0.0078	3.01599e-08		-0.0015	0.0139	0.9166	0.508544	0.3835	0.000945849	0.000946744	620.746
	rs4686471	C	T	0.0534	0.0081	4.28154e-11		-0.0262	0.0134	0.0515502	0.609775	0.6057	0.00135705	0.0013589	890.981
	rs4812829	A	G	0.0532	0.0095	2.44298e-08		0.0066	0.0163	0.6829	0.160871	0.2104	0.000764117	0.000764701	501.387
	rs4823182	G	A	0.0482	0.0077	3.35799e-10		-0.0423	0.0133	0.001477	0.335748	0.4486	0.00103626	0.00103734	680.146
	rs4865796	A	G	0.053	0.0078	1.32892e-11		-0.0048	0.014	0.7307	0.69309	0.658	0.00119504	0.00119647	784.482
	rs516946	C	T	0.0824	0.0085	3.15864e-22		0.0023	0.0164	0.8881	0.760633	0.7946	0.00247243	0.00247856	1625.1
	rs5215	T	C	-0.0678	0.0073	2.08882e-20		0.0183	0.0133	0.1688	0.639941	0.5235	0.00211838	0.00212287	1391.89
	rs55966194	G	C	-0.0526	0.0088	2.25398e-09		0.0037	0.016	0.819	0.281312	0.2187	0.00111874	0.00112	734.341
	rs576674	A	G	-0.0654	0.0097	1.79184e-11		0.0236	0.023	0.3047	0.832515	0.9106	0.00119276	0.00119419	782.984
	rs6059662	G	A	0.0446	0.0079	1.51199e-08		-0.0135	0.0163	0.4086	0.663176	0.7733	0.000888652	0.000889442	583.175
	rs61953351	T	G	-0.07	0.0091	1.97606e-14		-0.0092	0.0147	0.5318	0.249902	0.2834	0.00183702	0.0018404	1206.68
	rs622217	C	T	-0.0485	0.0077	3.12903e-10		-0.0218	0.0134	0.1029	0.483932	0.5047	0.00117491	0.00117629	771.253
	rs6494307	G	C	-0.0443	0.0078	1.66802e-08		-0.0212	0.0132	0.1099	0.426225	0.5551	0.000959882	0.000960805	629.965
	rs6515236	C	A	-0.0504	0.0091	3.34303e-08		-0.0106	0.0164	0.517001	0.24933	0.2072	0.000950856	0.000951761	624.035
	rs67232546	T	C	0.0596	0.0096	4.66101e-10		-0.0258	0.0184	0.1596	0.209222	0.1541	0.0011754	0.00117678	771.572
	rs6767484	G	A	0.1209	0.0076	2.70085e-56		-0.0012	0.0142	0.931	0.312261	0.3075	0.00627804	0.0063177	4142.29
	rs6785040	C	T	-0.0633	0.0111	1.26401e-08		-0.0152	0.0161	0.3453	0.15066	0.2208	0.00102546	0.00102651	673.045
	rs6795735	T	C	-0.0558	0.0073	1.63005e-14		0.0029	0.0137	0.8295	0.410912	0.365	0.0015074	0.00150967	989.837
	rs6878122	A	G	-0.0564	0.0079	1.18796e-12		-0.0112	0.0159	0.480799	0.681791	0.7733	0.00138023	0.00138214	906.219
	rs6960043	C	T	0.064	0.0071	3.61077e-19		0.0285	0.0134	0.0340103	0.521837	0.406	0.00204409	0.00204828	1342.98
	rs7144011	T	G	0.0482	0.0085	1.63599e-08		0.0105	0.0154	0.4975	0.221063	0.2356	0.000800097	0.000800737	525.015
	rs7177055	A	G	0.0647	0.0079	2.746e-16		0.0274	0.0145	0.0578802	0.718289	0.6883	0.00169411	0.00169698	1112.65
	rs7240767	C	T	0.0451	0.0081	2.157e-08		-0.0033	0.0134	0.8084	0.383677	0.4052	0.00096196	0.000962887	631.33
	rs72802358	C	G	-0.1168	0.0133	1.97015e-18		0.0066	0.0223	0.765701	0.101594	0.1042	0.00249033	0.00249654	1636.89
	rs72892910	T	G	0.0648	0.0099	6.42836e-11		-0.0306	0.0164	0.0621899	0.172394	0.2064	0.00119819	0.00119963	786.553
	rs735949	C	T	-0.0711	0.0106	1.94581e-11		0.0092	0.0229	0.6885	0.14115	0.0959	0.00122565	0.00122716	804.602
	rs753270	C	T	0.0528	0.0079	2.70209e-11		-0.0103	0.0133	0.4409	0.583535	0.5818	0.00135501	0.00135685	889.638
	rs7561798	G	A	0.04	0.0072	2.79402e-08		0.0248	0.0133	0.0619898	0.482171	0.4483	0.000798983	0.000799622	524.283
	rs7572970	G	A	0.059	0.0087	1.39091e-11		0.0063	0.0166	0.706601	0.722047	0.7982	0.00139724	0.00139919	917.401
	rs7607777	T	G	-0.137	0.0125	9.39723e-28		0.0036	0.0306	0.907	0.105906	0.0512	0.00355447	0.00356715	2338.85
	rs7674212	T	G	-0.0465	0.0075	6.18201e-10		0.0055	0.014	0.693	0.408864	0.4255	0.00104521	0.0010463	686.021
	rs7685296	T	C	-0.0511	0.0081	2.31702e-10		-0.0373	0.0197	0.0582398	0.279365	0.2991	0.00105138	0.00105249	690.077
	rs7729395	T	C	0.1373	0.016	1.10103e-17		-0.005	0.0298	0.8663	0.0509409	0.0575	0.00182277	0.00182609	1197.3
	rs7756992	G	A	0.1297	0.0078	5.99929e-62		-0.0243	0.0139	0.0807793	0.266896	0.3397	0.00658291	0.00662653	4344.78
	rs7786095	G	A	-0.0743	0.0129	9.64295e-09		0.0057	0.0283	0.8402	0.10386	0.0572	0.00102762	0.00102868	674.465
	rs780094	C	T	0.0692	0.0074	5.15941e-21		-0.0032	0.0139	0.8187	0.612845	0.6512	0.00227236	0.00227754	1493.3
	rs7845219	C	T	-0.0422	0.0072	4.54496e-09		-0.0053	0.0134	0.689	0.492786	0.5121	0.000890235	0.000891028	584.215
	rs7903146	T	C	0.3059	0.0077	1e-200		0.0108	0.0164	0.512201	0.291585	0.1996	0.0386582	0.0402128	26366.1
	rs7929543	C	A	0.0828	0.0138	2.19902e-09		0.0087	0.0336	0.7961	0.0831599	0.0762	0.00104544	0.00104653	686.173
	rs7955901	T	C	-0.0444	0.0072	7.16094e-10		0.0042	0.0138	0.7605	0.556668	0.6288	0.000973019	0.000973967	638.595
	rs8068804	A	G	0.0587	0.0078	4.41062e-14		-0.0021	0.0145	0.8833	0.325097	0.2946	0.00151203	0.00151432	992.885
	rs8108269	G	T	0.0644	0.0079	3.11387e-16		-0.0063	0.0145	0.6672	0.281015	0.3048	0.00167591	0.00167872	1100.68
	rs825476	T	C	0.0524	0.0073	6.80456e-13		-0.0142	0.0134	0.2874	0.580549	0.5802	0.00133725	0.00133904	877.961
	rs840967	A	C	-0.0497	0.008	5.44202e-10		0.0051	0.0131	0.698499	0.605922	0.4821	0.00117962	0.00118101	774.347
	rs849135	A	G	-0.0999	0.0072	1.04112e-43		-0.0072	0.0132	0.5865	0.499052	0.4637	0.00498999	0.00501501	3288.16
	rs853974	C	T	-0.0601	0.0088	7.85778e-12		-0.0233	0.0153	0.1277	0.737586	0.7293	0.00139823	0.00140019	918.053
	rs9369425	A	G	-0.0546	0.0085	1.12899e-10		0.0151	0.0142	0.2871	0.708185	0.6827	0.00123217	0.00123369	808.884
	rs963740	T	A	-0.0479	0.0086	2.23198e-08		-0.0058	0.0162	0.7202	0.294299	0.2073	0.000953039	0.000953948	625.469
	rs9844972	C	G	0.0956	0.0148	1.02601e-10		0.0377	0.0305	0.2162	0.0697229	0.0521	0.00118559	0.00118699	778.27
	rs9894220	G	A	-0.0585	0.0079	1.51705e-13		0.0091	0.0136	0.5043	0.43374	0.397	0.00168107	0.00168391	1104.08
	rs9928094	G	A	0.1045	0.0072	3.58922e-47		0.0037	0.0132	0.7784	0.42602	0.4281	0.00534059	0.00536927	3520.43
	rs993380	G	A	-0.0507	0.0081	4.58701e-10		0.0068	0.0135	0.6137	0.66555	0.5863	0.00114435	0.00114566	751.167
	rs9940149	A	G	-0.058	0.0095	9.29095e-10		-0.0086	0.0215	0.6893	0.178556	0.1105	0.000986821	0.000987796	647.662
Waist circumference-LPS	rs1013402	G	A	0.0250906	0.00191723	3.90032e-39		-0.0052	0.014	0.7137	0.318423	0.3354	0.000273257	0.000273332	126.324
	rs10150482	A	G	0.0219574	0.00216957	4.49987e-24		0.0092	0.0154	0.5494	0.22035	0.2345	0.000165655	0.000165682	76.5725
	rs10184230	T	C	-0.0121164	0.00186862	8.9002e-11		0.0193	0.0145	0.1825	0.647671	0.6838	6.70008e-05	6.70053e-05	30.9674
	rs10185199	A	G	-0.0114529	0.0020405	2e-08		0.0046	0.0165	0.7798	0.280698	0.2306	5.29677e-05	5.29706e-05	24.4811
	rs1019240	T	A	0.0124023	0.00187454	3.69999e-11		-0.0233	0.0139	0.0936311	0.643153	0.6445	7.06042e-05	7.06092e-05	32.633
	rs10236214	T	C	0.013799	0.00187561	1.9002e-13		0.0193	0.0143	0.1758	0.641963	0.6949	8.75313e-05	8.75389e-05	40.4573
	rs10248298	A	C	0.0132553	0.00185427	8.80035e-13		-0.0074	0.0135	0.584501	0.366037	0.3974	8.15451e-05	8.15518e-05	37.6903
	rs1025065	G	T	-0.010284	0.00186623	3.59998e-08		0.0152	0.0145	0.2937	0.639097	0.7063	4.87878e-05	4.87902e-05	22.5491
	rs10257197	G	A	-0.0154813	0.00245771	2.99999e-10		0.007	0.0177	0.691801	0.841665	0.8046	6.38794e-05	6.38835e-05	29.5247
	rs10269774	A	G	0.0119597	0.00190774	3.59998e-10		-0.0019	0.0143	0.8963	0.326456	0.3112	6.29015e-05	6.29055e-05	29.0727
	rs1037702	A	G	-0.0101871	0.00184913	3.59998e-08		-0.0033	0.0137	0.8109	0.621776	0.6158	4.88106e-05	4.8813e-05	22.5596
	rs10406327	G	C	0.0103615	0.00179628	8e-09		0.0057	0.0133	0.667799	0.478735	0.4838	5.35832e-05	5.35861e-05	24.7656
	rs10423928	A	T	-0.0265551	0.00225944	6.79986e-32		-0.0359	0.0154	0.0195799	0.194353	0.2445	0.000220832	0.000220881	102.083
	rs10471636	A	G	-0.010111	0.00182385	2.99999e-08		0.0041	0.0135	0.760801	0.508891	0.5349	5.11e-05	5.11026e-05	23.6178
	rs10490869	T	A	0.0163389	0.00220375	1.20005e-13		-0.0175	0.0163	0.2847	0.209589	0.2135	8.84498e-05	8.84577e-05	40.882
	rs10499014	G	C	-0.0132827	0.00202893	5.90065e-11		-0.0197	0.0154	0.2012	0.268616	0.2633	6.93234e-05	6.93282e-05	32.041
	rs10505836	C	A	0.0152705	0.00259774	4.09996e-09		0.0074	0.0192	0.6998	0.860023	0.8626	5.6144e-05	5.61471e-05	25.9492
	rs1051613	A	G	-0.00995199	0.00179742	3.09999e-08		-0.0087	0.0133	0.5152	0.544526	0.5333	4.91283e-05	4.91308e-05	22.7065
	rs1056441	C	T	0.0127063	0.00191349	3.10027e-11		0.0077	0.0152	0.612999	0.675421	0.7454	7.07886e-05	7.07936e-05	32.7182
	rs10732335	C	A	-0.0147414	0.00180443	3.10027e-16		-0.0007	0.0138	0.9616	0.442949	0.5094	0.00010724	0.000107251	49.5677
	rs10757898	A	G	-0.00996701	0.00181479	4e-08		-0.0238	0.0134	0.0763695	0.520113	0.5077	4.95903e-05	4.95927e-05	22.92
	rs1078455	C	T	0.0111735	0.00194801	9.69996e-09		-0.0008	0.0146	0.9552	0.309501	0.2984	5.33622e-05	5.3365e-05	24.6634
	rs10787738	T	C	0.0153066	0.00208556	2.09991e-13		-0.0178	0.0156	0.2545	0.254549	0.2563	8.89156e-05	8.89235e-05	41.0972
	rs10795418	G	A	0.0127004	0.00190172	2.39994e-11		-0.0256	0.0144	0.0745298	0.664754	0.6969	7.18935e-05	7.18986e-05	33.229
	rs10803762	A	G	0.0119451	0.00191493	4.39997e-10		-0.002	0.015	0.8951	0.677313	0.7158	6.23707e-05	6.23746e-05	28.8273
	rs10824211	T	C	0.0150646	0.00259306	6.29999e-09		-0.0009	0.0241	0.9706	0.139518	0.0886	5.44901e-05	5.4493e-05	25.1847
	rs10827380	T	C	0.0116104	0.0019302	1.79999e-09		0.006	0.0139	0.663901	0.314309	0.4018	5.81045e-05	5.81079e-05	26.8554
	rs10835676	G	C	0.0123512	0.00209843	4e-09		0.0037	0.0148	0.8047	0.240436	0.2852	5.57201e-05	5.57232e-05	25.7533
	rs10887578	C	G	0.0106684	0.00179976	3.09999e-09		0.0049	0.0134	0.716401	0.497514	0.5083	5.6906e-05	5.69092e-05	26.3014
	rs10938398	A	G	0.0222115	0.00180756	1e-34		-0.0041	0.0133	0.759799	0.433578	0.4836	0.000242322	0.000242381	112.02
	rs10947793	G	A	-0.0127212	0.0018605	8.10028e-12		0.01	0.0137	0.4654	0.371789	0.3725	7.55942e-05	7.55999e-05	34.9395
	rs10957087	A	T	0.0139437	0.00244363	1.2e-08		-0.0071	0.0154	0.6428	0.159639	0.253	5.21664e-05	5.21691e-05	24.1107
	rs10992854	C	T	-0.0112545	0.00192897	5.39995e-09		0.0136	0.014	0.3312	0.681971	0.6545	5.49433e-05	5.49464e-05	25.3942
	rs11012732	G	A	0.0193536	0.00190117	2.39994e-24		-0.0182	0.0143	0.2041	0.331675	0.3154	0.000166056	0.000166083	76.7577
	rs11058233	G	A	0.0159705	0.00206852	1.20005e-14		0.0028	0.017	0.8685	0.750601	0.8113	9.54929e-05	9.5502e-05	44.1376
	rs1108548	G	A	0.0121715	0.00200003	1.2e-09		-0.019	0.0143	0.184	0.277245	0.316	5.93708e-05	5.93743e-05	27.4407
	rs11099020	T	C	-0.0112449	0.00186604	1.7e-09		0.008	0.0135	0.5528	0.640565	0.5922	5.8227e-05	5.82304e-05	26.912
	rs1111817	G	C	-0.0105597	0.00188105	2e-08		-0.0047	0.0136	0.7304	0.365048	0.3623	5.16921e-05	5.16948e-05	23.8915
	rs111258054	T	C	0.0159528	0.00234105	9.49948e-12		0.0035	0.0156	0.8221	0.183665	0.2852	7.6313e-05	7.63188e-05	35.2718
	rs11150745	G	A	-0.0160848	0.00192604	6.79986e-17		0.0093	0.0155	0.5477	0.317708	0.264	0.000112166	0.000112178	51.8447
	rs11160600	G	A	0.0180478	0.00311766	7.10003e-09		-0.0075	0.0189	0.6901	0.092347	0.1572	5.46036e-05	5.46066e-05	25.2372
	rs11162968	C	T	0.0122283	0.00192412	2.1e-10		0.0075	0.0157	0.6337	0.31619	0.2469	6.46615e-05	6.46657e-05	29.8861
	rs11165493	A	G	0.0107576	0.00189335	1.29999e-08		0.0136	0.0137	0.3198	0.343044	0.3766	5.21611e-05	5.21638e-05	24.1082
	rs1117619	G	C	-0.0120513	0.00206049	5e-09		0.0024	0.0151	0.8759	0.250101	0.2628	5.44774e-05	5.44803e-05	25.1788
	rs11196657	C	T	0.0124451	0.00210599	3.40001e-09		0.0169	0.0163	0.3007	0.236715	0.2111	5.59679e-05	5.59711e-05	25.8678
	rs11215381	C	T	0.0111759	0.00179363	4.60002e-10		-0.0064	0.0132	0.6273	0.525856	0.5167	6.22834e-05	6.22872e-05	28.7869
	rs11218510	A	G	-0.0115323	0.00182872	2.90001e-10		-0.0017	0.014	0.9023	0.40049	0.3585	6.38631e-05	6.38672e-05	29.5171
	rs11223204	G	A	0.0122154	0.00180899	1.50003e-11		-0.0132	0.0141	0.3492	0.434214	0.3365	7.33164e-05	7.33218e-05	33.8867
	rs113132247	A	G	0.0153033	0.00249349	8.40001e-10		-0.002	0.0167	0.9051	0.153027	0.1967	6.07069e-05	6.07106e-05	28.0582
	rs113866544	C	T	0.0303242	0.003552	1.39991e-17		-0.0158	0.0216	0.4631	0.068322	0.1091	0.000117067	0.000117081	54.1106
	rs114964326	A	G	-0.0301131	0.00537007	2.1e-08		0.0577	0.0578	0.3181	0.028947	0.0145	5.09785e-05	5.09811e-05	23.5616
	rs115056380	A	G	-0.0236683	0.00416636	1.29999e-08		-0.0204	0.0441	0.643899	0.048334	0.0242	5.15349e-05	5.15376e-05	23.8188
	rs11603984	T	G	-0.0169839	0.00261937	8.9002e-11		-0.0065	0.0163	0.6888	0.135129	0.2121	6.74225e-05	6.7427e-05	31.1623
	rs11614326	A	G	-0.0102606	0.0018167	1.6e-08		0.0214	0.0135	0.1127	0.545054	0.4488	5.22125e-05	5.22153e-05	24.132
	rs11636611	T	C	0.0107144	0.00179296	2.30001e-09		-0.0016	0.0132	0.9048	0.502804	0.4842	5.73974e-05	5.74007e-05	26.5285
	rs11639596	C	A	-0.011872	0.00207809	1.09999e-08		0.0107	0.0147	0.4663	0.250798	0.3056	5.29664e-05	5.29692e-05	24.4805
	rs11653367	G	A	-0.0151666	0.00191685	2.49977e-15		-0.0069	0.0188	0.7115	0.328129	0.3754	0.000101423	0.000101433	46.8789
	rs11666480	G	C	0.0132885	0.00180641	1.9002e-13		0.0019	0.0133	0.8873	0.536273	0.4233	8.78274e-05	8.78352e-05	40.5942
	rs11675464	G	A	0.0112729	0.00179869	3.69999e-10		-0.0081	0.0136	0.549099	0.562997	0.4455	6.25305e-05	6.25344e-05	28.9011
	rs11704728	T	C	0.0133307	0.00226433	3.89996e-09		-0.0295	0.0164	0.0726407	0.196347	0.2131	5.60827e-05	5.60858e-05	25.9208
	rs11757278	C	T	-0.012784	0.00194427	4.90004e-11		0.0215	0.0135	0.1123	0.303836	0.3884	6.91376e-05	6.91424e-05	31.9551
	rs11767811	A	G	-0.0150345	0.00231875	8.9002e-11		-0.0255	0.0162	0.1139	0.181372	0.2127	6.7122e-05	6.71265e-05	31.0234
	rs11773362	T	C	-0.0104772	0.0018937	3.2e-08		0.0097	0.0136	0.4758	0.336125	0.3813	4.899e-05	4.89924e-05	22.6425
	rs11778934	G	C	-0.0122168	0.00179945	1.10002e-11		0.0282	0.0139	0.04346	0.536065	0.6411	7.42368e-05	7.42424e-05	34.3121
	rs11787216	T	C	0.011505	0.0018915	1.2e-09		-0.004	0.014	0.774399	0.369092	0.3493	6.16459e-05	6.16497e-05	28.4923
	rs1182199	A	C	-0.0135196	0.00194469	3.59998e-12		0.0247	0.0138	0.0743704	0.3044	0.368	7.74037e-05	7.74097e-05	35.776
	rs11824092	C	T	0.012491	0.00187069	2.39994e-11		0.0041	0.0134	0.759401	0.635754	0.5345	7.22617e-05	7.22669e-05	33.3992
	rs1183668	G	C	-0.0120589	0.00186172	9.30037e-11		0.0106	0.0142	0.4547	0.37014	0.3375	6.7804e-05	6.78086e-05	31.3387
	rs11842871	T	G	-0.0127878	0.00204439	4e-10		-0.0062	0.0145	0.6666	0.259942	0.3181	6.29164e-05	6.29204e-05	29.0795
	rs1188209	G	A	0.0102398	0.00181136	1.6e-08		0.0068	0.0134	0.611899	0.551608	0.4775	5.18682e-05	5.18709e-05	23.9729
	rs11898037	C	T	0.0105694	0.00185324	1.2e-08		-0.0145	0.0133	0.2768	0.367606	0.417	5.19399e-05	5.19426e-05	24.006
	rs1191600	A	C	-0.0108005	0.00183345	3.79997e-09		-0.012	0.0136	0.3748	0.59357	0.5813	5.62828e-05	5.62859e-05	26.0133
	rs12001437	C	T	0.0109331	0.00185543	3.79997e-09		0.0005	0.0139	0.974	0.367701	0.3557	5.5582e-05	5.55851e-05	25.6894
	rs12042959	G	A	-0.014934	0.00255686	5.19996e-09		-0.0099	0.019	0.6046	0.143895	0.1502	5.49484e-05	5.49514e-05	25.3966
	rs12072739	G	A	0.0162106	0.00214325	3.90032e-14		0.0141	0.0146	0.3348	0.224447	0.3079	9.14858e-05	9.14941e-05	42.2853
	rs12103006	G	A	0.0124779	0.00180782	5.10035e-12		0.0005	0.0134	0.9701	0.569108	0.4784	7.63618e-05	7.63676e-05	35.2944
	rs12107172	G	A	0.0156855	0.00260901	1.79999e-09		-0.0193	0.0173	0.2649	0.136472	0.1816	5.79891e-05	5.79925e-05	26.802
	rs12140153	T	G	-0.0265936	0.00313243	2.09991e-17		-0.0078	0.0253	0.756401	0.094226	0.0791	0.000120719	0.000120733	55.7986
	rs1218824	A	G	0.012491	0.00189332	4.19952e-11		-0.006	0.014	0.670199	0.661499	0.666	6.98737e-05	6.98786e-05	32.2954
	rs12225345	G	A	0.0145982	0.00240459	1.29999e-09		-0.0094	0.0188	0.617999	0.165688	0.146	5.8918e-05	5.89215e-05	27.2314
	rs12245654	C	A	0.023047	0.00347158	3.19963e-11		0.0447	0.0212	0.0352201	0.072559	0.1113	7.14885e-05	7.14936e-05	33.0418
	rs12273545	T	C	0.0222638	0.00387781	9.40005e-09		0.0332	0.0261	0.2035	0.056494	0.0705	5.28416e-05	5.28443e-05	24.4228
	rs12287076	C	G	0.0210638	0.00197238	1.29987e-26		-0.0123	0.0166	0.4599	0.707082	0.7724	0.000183789	0.000183823	84.9562
	rs12375196	A	C	0.0132187	0.00182044	3.80014e-13		-0.0228	0.0132	0.0845201	0.424364	0.4592	8.53678e-05	8.53751e-05	39.4573
	rs12462975	A	G	0.01754	0.00191777	5.90065e-20		-0.0037	0.0141	0.7914	0.329671	0.3217	0.000135975	0.000135993	62.8511
	rs12463617	C	A	0.0431919	0.00236577	1.80011e-74		-0.0221	0.0182	0.2239	0.828064	0.8412	0.000531209	0.000531491	245.636
	rs12478299	C	T	-0.0115796	0.00206169	1.89998e-08		0.0161	0.0154	0.2971	0.252015	0.257	5.05518e-05	5.05543e-05	23.3644
	rs12549000	A	T	0.0164111	0.00292178	1.89998e-08		-0.0233	0.0195	0.2326	0.106468	0.1403	5.1243e-05	5.12456e-05	23.6839
	rs12877270	A	G	0.0117224	0.00181553	1.09999e-10		0.0042	0.0134	0.753101	0.442217	0.5351	6.77897e-05	6.77943e-05	31.3321
	rs12880641	G	T	-0.0138449	0.00188965	2.39994e-13		-0.021	0.0138	0.1285	0.661581	0.6298	8.58316e-05	8.5839e-05	39.6717
	rs12926311	C	G	-0.0124576	0.00187714	3.19963e-11		0.023	0.0229	0.3166	0.353624	0.2593	7.09456e-05	7.09507e-05	32.7908
	rs1296328	C	A	-0.0131912	0.00180908	3.10027e-13		0.0104	0.0135	0.4405	0.559023	0.4812	8.57915e-05	8.57989e-05	39.6531
	rs12983532	T	C	-0.0149964	0.00209191	7.59976e-13		-0.0026	0.0163	0.8729	0.251127	0.2329	8.45874e-05	8.45945e-05	39.0966
	rs13033310	A	G	0.0125512	0.00206781	1.29999e-09		-0.013	0.0153	0.3936	0.25275	0.2459	5.95056e-05	5.95091e-05	27.503
	rs13047416	G	C	-0.0139009	0.00185438	6.59933e-14		0.0066	0.0134	0.621101	0.37702	0.4948	9.07725e-05	9.07807e-05	41.9556
	rs13163306	A	G	-0.00988959	0.00179351	3.50002e-08		-0.0045	0.0133	0.7323	0.466047	0.4928	4.86765e-05	4.86789e-05	22.4976
	rs13182474	C	G	-0.0117225	0.00192056	1e-09		-0.0019	0.0159	0.9064	0.318883	0.2241	5.9693e-05	5.96966e-05	27.5896
	rs1320903	A	G	0.017072	0.00191652	5.19996e-19		0.0037	0.0145	0.7984	0.319725	0.2921	0.000126783	0.000126799	58.6018
	rs1321521	A	C	0.0141428	0.00187867	5.10035e-14		-0.0115	0.0134	0.3907	0.345235	0.4404	9.04276e-05	9.04358e-05	41.7962
	rs13264909	T	A	-0.0122831	0.00181048	1.20005e-11		0.0081	0.0133	0.5407	0.428948	0.5069	7.39139e-05	7.39194e-05	34.1629
	rs1327259	G	A	-0.0115864	0.0018403	3.09999e-10		-0.0032	0.0135	0.8136	0.387739	0.4753	6.37387e-05	6.37427e-05	29.4596
	rs13288841	A	G	0.0190501	0.00191229	2.19989e-23		-0.0303	0.0137	0.0266999	0.32166	0.3744	0.000158369	0.000158394	73.2038
	rs13322435	G	A	-0.0169561	0.00182964	1.9002e-20		-0.0075	0.0144	0.603	0.404446	0.3292	0.000138504	0.000138524	64.0206
	rs13333747	C	T	-0.022678	0.00232636	1.9002e-22		-0.0029	0.0176	0.8683	0.182682	0.1772	0.000153577	0.000153601	70.9887
	rs1336486	G	T	0.012489	0.00190819	6.00067e-11		-0.0037	0.0134	0.782	0.328585	0.4125	6.88215e-05	6.88262e-05	31.809
	rs13410783	G	A	0.0141058	0.0018498	2.39994e-14		-0.0004	0.0135	0.9738	0.36952	0.3906	9.27117e-05	9.27203e-05	42.852
	rs13420048	A	C	-0.0133504	0.00185957	7.00003e-13		-0.0175	0.0135	0.1959	0.365011	0.4452	8.2621e-05	8.26279e-05	38.1876
	rs13427822	G	A	-0.0141495	0.00203048	3.19963e-12		0.0241	0.0148	0.1036	0.271197	0.3059	7.9142e-05	7.91483e-05	36.5795
	rs1346841	A	G	-0.0106038	0.00182614	6.4e-09		0.0007	0.0144	0.9624	0.40501	0.3055	5.41912e-05	5.41941e-05	25.0466
	rs1357079	C	T	0.011183	0.00180784	6.19998e-10		-0.0185	0.0138	0.1799	0.570076	0.5839	6.13015e-05	6.13053e-05	28.3331
	rs1360201	T	C	0.00979421	0.00178924	4.39997e-08		0.0116	0.0135	0.3889	0.48157	0.5358	4.78981e-05	4.79004e-05	22.1378
	rs1405261	A	T	-0.00985187	0.0018049	4.79999e-08		-0.0149	0.0134	0.2669	0.434383	0.5445	4.76939e-05	4.76962e-05	22.0434
	rs1411432	C	A	0.0150036	0.00230632	7.70016e-11		-0.0227	0.0181	0.2108	0.186234	0.164	6.82306e-05	6.82353e-05	31.5359
	rs1436348	G	A	0.0124929	0.00181185	5.40008e-12		-0.0179	0.0136	0.1902	0.582801	0.6264	7.58962e-05	7.5902e-05	35.0792
	rs1441098	T	A	-0.00990642	0.00179682	3.50002e-08		0.0054	0.0136	0.6904	0.54446	0.5516	4.86806e-05	4.8683e-05	22.4995
	rs1441264	A	G	0.0150095	0.00186203	7.59976e-16		0.0031	0.0144	0.8288	0.593703	0.6772	0.000108686	0.000108698	50.2364
	rs145350287	A	T	-0.0322326	0.00458244	1.99986e-12		-0.0599	0.0366	0.1013	0.039615	0.0346	7.90543e-05	7.90606e-05	36.539
	rs1454687	G	C	-0.0161615	0.00178705	1.50003e-19		-0.0093	0.0135	0.491801	0.515372	0.5493	0.000130474	0.000130491	60.3081
	rs1458156	T	C	0.0146036	0.00179105	3.50026e-16		0.0078	0.0135	0.5622	0.488413	0.4591	0.000106575	0.000106587	49.2605
	rs1502317	T	C	-0.0173687	0.0020032	4.30031e-18		-0.0169	0.0152	0.2673	0.276578	0.2684	0.000120719	0.000120733	55.7985
	rs1559900	T	C	0.0127734	0.00197882	1.09999e-10		0.005	0.0157	0.7493	0.286025	0.246	6.66392e-05	6.66437e-05	30.8003
	rs156902	T	G	-0.0138228	0.00243775	1.40001e-08		0.0556	0.039	0.1537	0.267387	0.9384	7.48578e-05	7.48634e-05	34.5992
	rs1570298	T	A	0.0120451	0.00204452	3.79997e-09		-0.0163	0.0161	0.3115	0.743189	0.7666	5.53814e-05	5.53844e-05	25.5967
	rs1582931	A	G	-0.0138548	0.00180588	1.69981e-14		0.0138	0.0134	0.3037	0.473264	0.5141	9.57033e-05	9.57125e-05	44.2349
	rs1609010	G	A	0.0149337	0.00180594	1.29987e-16		-0.007	0.0135	0.6055	0.565725	0.5271	0.000109581	0.000109593	50.6499
	rs1609303	A	T	0.0152662	0.00185779	2.09991e-16		-0.0157	0.014	0.2621	0.631343	0.6472	0.000108488	0.000108499	50.1445
	rs1619442	C	T	-0.0162997	0.00257242	2.39999e-10		-0.0089	0.0208	0.667699	0.859489	0.8679	6.41712e-05	6.41753e-05	29.6595
	rs1625623	T	C	0.0107407	0.00187307	9.80009e-09		0.0103	0.0142	0.4689	0.371988	0.3711	5.39004e-05	5.39033e-05	24.9122
	rs165656	C	G	0.0103041	0.00180539	1.09999e-08		0.0053	0.0132	0.69	0.517356	0.547	5.30233e-05	5.30261e-05	24.5067
	rs1657930	A	G	-0.0142481	0.00224816	2.30001e-10		-0.0087	0.0184	0.637801	0.802922	0.841	6.42474e-05	6.42515e-05	29.6947
	rs1711171	C	T	0.0175635	0.00206542	1.80011e-17		-0.0261	0.0189	0.1672	0.749579	0.8488	0.000115808	0.000115822	53.5287
	rs17296856	C	A	-0.0156228	0.00199629	5.00035e-15		-0.0004	0.0144	0.9773	0.280671	0.3204	9.85537e-05	9.85634e-05	45.5525
	rs1731246	T	G	-0.0118366	0.0020818	1.29999e-08		-0.0257	0.0156	0.0999908	0.757325	0.7521	5.14981e-05	5.15008e-05	23.8018
	rs17446091	C	T	0.0149141	0.00222979	2.29985e-11		0.0039	0.019	0.8376	0.20186	0.1397	7.16726e-05	7.16778e-05	33.1269
	rs1752169	A	C	0.0143082	0.00206705	4.49987e-12		-0.0099	0.0137	0.4695	0.250696	0.3804	7.6914e-05	7.69199e-05	35.5496
	rs17681738	T	C	0.0105421	0.00190864	3.29997e-08		0.007	0.0141	0.621101	0.328589	0.3241	4.90372e-05	4.90396e-05	22.6643
	rs1788808	G	A	-0.0208198	0.00179299	3.59998e-31		0.0032	0.0135	0.8112	0.494766	0.5146	0.000216708	0.000216755	100.176
	rs1799923	G	A	0.0171188	0.00281552	1.2e-09		0.0019	0.0229	0.9347	0.88661	0.9078	5.89229e-05	5.89264e-05	27.2336
	rs1834144	A	C	-0.0146152	0.00185609	3.40017e-15		-0.002	0.0135	0.8839	0.373194	0.4474	9.99326e-05	9.99426e-05	46.1899
	rs1861410	T	C	-0.016009	0.00180199	6.4003e-19		-0.0135	0.0136	0.3195	0.555467	0.5937	0.000126567	0.000126583	58.5021
	rs1902066	C	T	0.0109526	0.00181038	1.40001e-09		0.0007	0.0136	0.9616	0.562316	0.516	5.90481e-05	5.90515e-05	27.2915
	rs1942826	A	G	0.0167972	0.00270011	4.90004e-10		0.0201	0.0158	0.2039	0.12597	0.2302	6.21294e-05	6.21333e-05	28.7158
	rs2020942	T	C	0.0108469	0.00183573	3.40001e-09		0.0017	0.0134	0.9005	0.394892	0.4514	5.6228e-05	5.62311e-05	25.988
	rs2074881	T	C	-0.0147612	0.00240193	8e-10		-0.0205	0.0199	0.3024	0.168487	0.1401	6.10532e-05	6.1057e-05	28.2183
	rs2133561	T	A	-0.0122441	0.00185284	3.90032e-11		0.012	0.0142	0.3955	0.611063	0.642	7.12605e-05	7.12656e-05	32.9364
	rs215669	A	G	-0.0125095	0.00184246	1.10002e-11		0.0047	0.015	0.754699	0.611654	0.7219	7.43421e-05	7.43476e-05	34.3608
	rs2161097	T	C	0.0142773	0.00180004	2.19989e-15		-0.0033	0.0137	0.8082	0.437804	0.3862	0.000100344	0.000100354	46.3798
	rs2172131	C	T	-0.0121742	0.00181299	1.9002e-11		-0.009	0.0135	0.5054	0.578709	0.5166	7.22692e-05	7.22744e-05	33.4026
	rs217672	C	A	0.012731	0.0020176	2.80001e-10		0.0104	0.0161	0.5176	0.271758	0.2077	6.41524e-05	6.41565e-05	29.6508
	rs2180454	C	T	0.0179823	0.00213539	3.69999e-17		0.0056	0.014	0.6889	0.771831	0.6667	0.000113894	0.000113907	52.6435
	rs2183947	A	G	-0.0220783	0.00213628	4.90004e-25		0.0118	0.0196	0.5478	0.225006	0.2363	0.000170002	0.000170031	78.5821
	rs2225909	C	T	0.015797	0.00213642	1.39991e-13		0.0024	0.0174	0.8896	0.774104	0.8199	8.72744e-05	8.72821e-05	40.3386
	rs2253310	G	C	0.018205	0.00184715	6.4998e-23		0.0175	0.0133	0.1876	0.626102	0.5724	0.000155171	0.000155195	71.7254
	rs2302209	T	C	0.0198329	0.00197713	1.10002e-23		0.0039	0.0152	0.7999	0.288806	0.259	0.000161583	0.00016161	74.6901
	rs2306593	T	C	-0.0152919	0.00179509	1.59993e-17		0.0093	0.0134	0.4896	0.488298	0.5024	0.000116857	0.000116871	54.0134
	rs2307111	C	T	-0.0239722	0.0018299	3.29989e-39		0.0188	0.0136	0.1667	0.394972	0.4252	0.000274655	0.00027473	126.971
	rs2376885	A	G	-0.0106223	0.00191252	2.80001e-08		0.0112	0.0139	0.4214	0.324117	0.3959	4.94357e-05	4.94381e-05	22.8485
	rs2439823	G	A	0.0155254	0.00180145	6.79986e-18		0.0076	0.0132	0.5646	0.545601	0.4763	0.000119517	0.000119531	55.2429
	rs245767	G	A	0.0145976	0.00201635	4.49987e-13		0.0115	0.0144	0.4243	0.730365	0.6709	8.39284e-05	8.39355e-05	38.792
	rs2470549	C	T	-0.0119541	0.00182105	5.19996e-11		0.0201	0.0139	0.1483	0.598143	0.6253	6.86974e-05	6.87021e-05	31.7516
	rs2470946	T	G	0.011687	0.00182473	1.5e-10		-0.0067	0.0138	0.630001	0.401445	0.3856	6.56396e-05	6.5644e-05	30.3383
	rs2482704	T	G	-0.0115642	0.00180618	1.5e-10		-0.0238	0.0135	0.0774604	0.426761	0.3746	6.54307e-05	6.5435e-05	30.2417
	rs2568958	A	G	0.0169206	0.00182184	1.59993e-20		0.0114	0.0139	0.4111	0.603683	0.6468	0.000136998	0.000137016	63.3241
	rs2584205	A	G	0.0111592	0.00202662	3.69999e-08		-0.0246	0.0153	0.1091	0.733265	0.7545	4.87121e-05	4.87145e-05	22.5141
	rs2618039	T	A	0.0120777	0.00183977	5.19996e-11		-0.0148	0.0135	0.2721	0.381482	0.4559	6.88375e-05	6.88422e-05	31.8164
	rs2678204	G	T	0.0157074	0.00188488	7.89951e-17		-0.0137	0.0143	0.3385	0.34017	0.3016	0.000110756	0.000110768	51.193
	rs2696309	C	T	0.0112571	0.00199327	1.6e-08		0.0131	0.014	0.3515	0.720419	0.6731	5.10477e-05	5.10503e-05	23.5936
	rs2725371	G	A	-0.0154452	0.00195255	2.60016e-15		-0.0051	0.0151	0.7362	0.696098	0.7397	0.00010093	0.00010094	46.651
	rs2744938	G	A	0.0319686	0.00251588	5.40008e-37		0.0025	0.0168	0.8816	0.147512	0.2026	0.000257035	0.000257101	118.823
	rs28350	G	A	-0.0139376	0.0023374	2.5e-09		0.0163	0.0177	0.359	0.820658	0.8227	5.71808e-05	5.71841e-05	26.4284
	rs28366156	C	T	-0.0187659	0.00265145	1.50003e-12		-0.0148	0.0304	0.626599	0.130582	0.0577	7.99615e-05	7.99679e-05	36.9583
	rs28375268	T	G	-0.0130789	0.00187766	3.29989e-12		0.0193	0.0141	0.1719	0.645058	0.6514	7.83301e-05	7.83362e-05	36.2042
	rs28489620	A	G	-0.0124131	0.00198899	4.39997e-10		-0.0102	0.0155	0.5097	0.29035	0.2923	6.34975e-05	6.35015e-05	29.3481
	rs28580375	G	C	0.0126069	0.00216777	5.99998e-09		-0.0134	0.0157	0.3935	0.21874	0.2339	5.43213e-05	5.43243e-05	25.1067
	rs2861692	C	T	-0.0166517	0.00199772	7.70016e-17		-0.0234	0.0145	0.105	0.275371	0.2873	0.000110658	0.00011067	51.1476
	rs2881479	T	A	0.0178331	0.00253114	1.80011e-12		0.0044	0.0169	0.7952	0.14641	0.1982	7.94884e-05	7.94947e-05	36.7396
	rs2903738	T	A	-0.0133061	0.00215663	6.80002e-10		-0.0053	0.0156	0.7311	0.221402	0.2383	6.10417e-05	6.10454e-05	28.213
	rs3087523	A	G	0.016586	0.00271786	1e-09		0.0013	0.0226	0.9549	0.124704	0.0974	6.00549e-05	6.00585e-05	27.7569
	rs308911	G	A	-0.0114749	0.00198055	6.90001e-09		0.0185	0.0149	0.212	0.714436	0.7265	5.37272e-05	5.37301e-05	24.8321
	rs3113509	T	C	-0.0123292	0.00201975	1e-09		0.0004	0.0151	0.9813	0.731966	0.7084	5.96459e-05	5.96495e-05	27.5678
	rs319775	C	T	0.0101556	0.0018335	2.99999e-08		-0.0051	0.0144	0.7256	0.608753	0.5825	4.91285e-05	4.91309e-05	22.7065
	rs3212038	G	A	0.0126546	0.00191072	3.50026e-11		0.0098	0.0137	0.4758	0.328517	0.4174	7.06512e-05	7.06562e-05	32.6548
	rs34045288	T	C	0.0203746	0.00189485	5.79963e-27		0.0175	0.0136	0.1996	0.334413	0.379	0.000184798	0.000184832	85.4226
	rs34140906	C	T	-0.0179391	0.00238486	5.40008e-14		0.0046	0.0168	0.7826	0.17033	0.1982	9.09553e-05	9.09635e-05	42.0401
	rs34234296	A	G	-0.0131214	0.00184833	1.29987e-12		0.0245	0.0151	0.1061	0.392393	0.2974	8.20983e-05	8.21051e-05	37.946
	rs34483452	A	C	0.0270483	0.0026269	7.29962e-25		0.0064	0.0202	0.7508	0.136355	0.1227	0.000172312	0.000172342	79.6503
	rs34517439	A	C	0.0305491	0.00276165	1.9002e-28		0.0011	0.021	0.9574	0.121789	0.1208	0.000199634	0.000199674	92.2819
	rs347551	G	C	0.0126307	0.00181978	3.90032e-12		0.042	0.0138	0.00231499	0.472292	0.4637	7.95223e-05	7.95287e-05	36.7553
	rs34882821	T	G	0.0106237	0.00189644	2.1e-08		0.0034	0.0146	0.8146	0.338577	0.2923	5.05497e-05	5.05522e-05	23.3634
	rs34994596	C	T	-0.014559	0.00195866	1.10002e-13		0.0249	0.0151	0.099481	0.297289	0.2676	8.85623e-05	8.85701e-05	40.9339
	rs35023999	C	A	-0.0113409	0.00178977	2.39999e-10		-0.0013	0.0132	0.9233	0.508297	0.4696	6.42903e-05	6.42944e-05	29.7146
	rs35216639	A	C	0.0168196	0.00284261	3.29997e-09		0.0004	0.0245	0.9863	0.110699	0.0862	5.56998e-05	5.57029e-05	25.7439
	rs35243581	T	C	0.0173643	0.00192251	1.69981e-19		0.0013	0.0144	0.9295	0.317318	0.3107	0.000130634	0.000130652	60.3824
	rs35681682	C	T	-0.0101534	0.00177268	1e-08		-0.0072	0.0137	0.5983	0.407729	0.416	4.97903e-05	4.97928e-05	23.0124
	rs35882248	T	C	0.0157088	0.00191956	2.80027e-16		0.0179	0.0142	0.208	0.317213	0.3127	0.000106894	0.000106905	49.4077
	rs36007635	A	G	-0.0165685	0.00259543	1.7e-10		0.0156	0.023	0.499401	0.137694	0.0909	6.51888e-05	6.5193e-05	30.1299
	rs36061954	T	C	0.0114574	0.00182669	3.59998e-10		0.0012	0.0137	0.931	0.39881	0.3879	6.29477e-05	6.29517e-05	29.094
	rs36140	C	A	0.0111762	0.001867	2.1e-09		-0.0046	0.014	0.74	0.635311	0.6367	5.78798e-05	5.78832e-05	26.7515
	rs36165342	C	T	0.0107118	0.00178943	2.1e-09		0.0068	0.0135	0.614601	0.478618	0.4035	5.72664e-05	5.72697e-05	26.468
	rs3764002	T	C	-0.0160772	0.00203505	2.80027e-15		0.0213	0.0138	0.1229	0.261552	0.3444	9.98456e-05	9.98555e-05	46.1496
	rs3768321	T	G	0.0176726	0.00224849	3.80014e-15		-0.0086	0.018	0.6326	0.196525	0.1672	9.86327e-05	9.86425e-05	45.589
	rs3784692	T	C	0.0185824	0.00182662	2.60016e-24		0.0081	0.0139	0.562101	0.601752	0.6421	0.000165503	0.00016553	76.502
	rs3806114	A	G	-0.0108144	0.00192005	1.79999e-08		0.0054	0.0156	0.728201	0.668366	0.7504	5.18452e-05	5.18479e-05	23.9622
	rs3807566	T	G	-0.012149	0.00180583	1.69981e-11		-0.0006	0.0137	0.9632	0.438304	0.3757	7.26755e-05	7.26807e-05	33.5904
	rs3814883	T	C	0.0239816	0.00179535	1.10002e-40		0.0107	0.0138	0.4372	0.482382	0.4152	0.000287202	0.000287284	132.772
	rs3816760	A	G	0.0133538	0.00193927	5.70033e-12		-0.0259	0.015	0.0846701	0.307437	0.2581	7.59373e-05	7.59431e-05	35.0982
	rs3826408	T	C	0.0112249	0.00179579	4.09996e-10		0.0185	0.0137	0.1791	0.456788	0.5103	6.25286e-05	6.25326e-05	28.9003
	rs3845344	T	C	0.0107371	0.00182845	4.30002e-09		0.0078	0.0134	0.560101	0.391147	0.4321	5.49106e-05	5.49136e-05	25.3791
	rs3866805	A	C	0.010421	0.00187021	2.5e-08		0.0029	0.0145	0.843	0.355681	0.3326	4.97749e-05	4.97774e-05	23.0053
	rs3935190	A	G	-0.0126195	0.00180625	2.80027e-12		-0.0047	0.0135	0.730299	0.536793	0.5096	7.91947e-05	7.9201e-05	36.6038
	rs3936510	T	G	0.0137147	0.0022268	7.29995e-10		-0.0153	0.0188	0.4159	0.201255	0.1458	6.04724e-05	6.04761e-05	27.9499
	rs3949781	A	T	0.0115117	0.00180564	1.79999e-10		0.0148	0.0135	0.2728	0.538137	0.5067	6.58741e-05	6.58785e-05	30.4467
	rs400031	G	A	0.012086	0.00215599	2.1e-08		-0.0377	0.0262	0.1496	0.756094	0.8222	5.38758e-05	5.38787e-05	24.9008
	rs40067	A	G	-0.0156125	0.00238663	6.09958e-11		0.0147	0.0164	0.3706	0.170153	0.2117	6.88355e-05	6.88402e-05	31.8155
	rs4017425	T	C	-0.0101269	0.00179274	1.6e-08		-0.0088	0.0136	0.5196	0.47017	0.3835	5.10945e-05	5.10972e-05	23.6153
	rs4072917	A	G	0.0117189	0.0017994	7.39946e-11		-0.0234	0.0169	0.1663	0.474253	0.4289	6.84842e-05	6.84889e-05	31.6531
	rs4075353	A	G	-0.0105885	0.00189213	2.19999e-08		-0.0135	0.0137	0.3265	0.344101	0.3632	5.06083e-05	5.06109e-05	23.3905
	rs41279738	G	T	0.0522591	0.00563338	1.69981e-20		0.0052	0.0279	0.8525	0.025998	0.0593	0.00013831	0.000138329	63.9308
	rs4148155	G	A	-0.0189755	0.00281242	1.50003e-11		-0.0009	0.0249	0.9723	0.113256	0.0761	7.23229e-05	7.23281e-05	33.4275
	rs4290163	T	G	0.0113777	0.00183305	5.39995e-10		-0.0229	0.0139	0.0997401	0.392697	0.3778	6.1745e-05	6.17488e-05	28.5381
	rs429343	G	A	-0.0124509	0.00180931	5.90065e-12		0.0032	0.0132	0.8105	0.576576	0.5243	7.56944e-05	7.57001e-05	34.9859
	rs429358	C	T	-0.0271422	0.00248126	7.50067e-28		-0.0164	0.0169	0.3322	0.154146	0.186	0.000192109	0.000192146	88.8029
	rs4344019	G	A	0.0200862	0.00324046	5.69994e-10		0.0251	0.0244	0.3027	0.91694	0.9092	6.14552e-05	6.14589e-05	28.4041
	rs4419475	T	A	0.0112635	0.00181962	5.99998e-10		-0.0268	0.0133	0.0445	0.407376	0.4792	6.12564e-05	6.12601e-05	28.3122
	rs4456769	T	C	0.0134001	0.0019003	1.80011e-12		0.0047	0.0142	0.738901	0.333423	0.3404	7.98164e-05	7.98227e-05	36.8912
	rs4469245	T	A	-0.0115211	0.00189126	1.09999e-09		0.0118	0.0147	0.4229	0.662728	0.7021	5.93381e-05	5.93416e-05	27.4256
	rs4482463	A	C	-0.0258908	0.00335821	1.29987e-14		0.0108	0.0283	0.7045	0.923005	0.9381	9.52769e-05	9.5286e-05	44.0377
	rs4525978	T	C	-0.0113759	0.00203018	2.1e-08		0.0004	0.0161	0.9825	0.734555	0.7776	5.04662e-05	5.04687e-05	23.3248
	rs4527444	G	A	0.0105243	0.00179433	4.49997e-09		0.0145	0.0134	0.2796	0.541317	0.5123	5.50023e-05	5.50053e-05	25.4215
	rs4552632	A	G	-0.0101695	0.00184128	3.29997e-08		0.006	0.0142	0.6704	0.616568	0.6678	4.88988e-05	4.89012e-05	22.6004
	rs4689465	C	T	-0.0108689	0.00178976	1.29999e-09		0.005	0.0132	0.702301	0.525445	0.4902	5.89135e-05	5.8917e-05	27.2293
	rs4706004	G	A	-0.0134593	0.00216831	5.39995e-10		0.006	0.0155	0.697199	0.217047	0.2652	6.15693e-05	6.15731e-05	28.4569
	rs4718964	T	G	0.0122483	0.00182202	1.80011e-11		-0.0154	0.0135	0.2535	0.413175	0.4051	7.27485e-05	7.27538e-05	33.6242
	rs4722398	T	C	0.0168104	0.00260196	1e-10		-0.0341	0.0267	0.2018	0.136117	0.0668	6.64589e-05	6.64634e-05	30.717
	rs4742782	G	C	0.0124912	0.00192172	8.00018e-11		-0.025	0.0136	0.0666807	0.315942	0.3868	6.74433e-05	6.74478e-05	31.172
	rs4790841	T	C	-0.0212551	0.0024876	1.29987e-17		-0.0192	0.0168	0.2534	0.154472	0.2032	0.000118014	0.000118028	54.5483
	rs484455	A	G	-0.0115336	0.00179638	1.40001e-10		-0.0065	0.0137	0.635801	0.481363	0.6227	6.64196e-05	6.6424e-05	30.6988
	rs4844809	C	G	0.0158367	0.00263686	1.89998e-09		-0.0158	0.0209	0.4492	0.131994	0.1164	5.74694e-05	5.74727e-05	26.5618
	rs4851283	G	C	-0.0173961	0.00193525	2.49977e-19		0.0256	0.0165	0.121	0.684805	0.7827	0.000130641	0.000130658	60.3855
	rs4856720	C	G	0.0114342	0.0017918	1.79999e-10		-0.0027	0.0133	0.8382	0.53938	0.4857	6.4965e-05	6.49692e-05	30.0264
	rs4876611	G	A	0.0150085	0.0019947	5.30029e-14		0.0041	0.0142	0.7734	0.720239	0.6851	9.07754e-05	9.07837e-05	41.957
	rs4900715	A	G	-0.0114279	0.00179331	1.89998e-10		0.0098	0.0136	0.472	0.507101	0.5893	6.52853e-05	6.52895e-05	30.1745
	rs4908672	T	C	0.0113966	0.00183009	4.70002e-10		-0.0307	0.0134	0.0217801	0.393063	0.4422	6.19707e-05	6.19745e-05	28.6424
	rs520478	T	G	-0.0125051	0.00197262	2.30001e-10		0.0071	0.0158	0.651799	0.701359	0.7633	6.5508e-05	6.55123e-05	30.2774
	rs539515	C	A	0.0378223	0.00221181	1.50003e-65		-0.0239	0.0173	0.1674	0.204929	0.1759	0.00046616	0.000466378	215.543
	rs55726687	A	G	0.0199369	0.00219529	1.10002e-19		-0.0269	0.0165	0.1046	0.209735	0.2107	0.000131762	0.000131779	60.9035
	rs55794894	A	G	-0.014525	0.00261481	2.80001e-08		0.0019	0.0193	0.9204	0.135429	0.1414	4.94054e-05	4.94079e-05	22.8345
	rs557951	G	T	0.0120789	0.00193163	4e-10		-0.0244	0.0152	0.108	0.312953	0.2603	6.27408e-05	6.27448e-05	28.9984
	rs559231	T	G	0.0107518	0.00184107	5.19996e-09		0.0131	0.0138	0.3398	0.393054	0.425	5.51562e-05	5.51593e-05	25.4926
	rs56094641	G	A	0.057552	0.00182234	1e-200		0.0044	0.0133	0.738901	0.404591	0.4174	0.00159581	0.00159837	738.707
	rs56803094	G	A	-0.0127745	0.00214599	2.59998e-09		-0.0151	0.0152	0.3183	0.226708	0.2679	5.72174e-05	5.72207e-05	26.4453
	rs57636386	C	T	-0.0309067	0.00324088	1.50003e-21		-0.0024	0.0385	0.9502	0.083822	0.0512	0.000146715	0.000146736	67.8161
	rs587271	T	C	0.0118054	0.0020079	4.09996e-09		-0.0036	0.0151	0.8102	0.686869	0.6903	5.99503e-05	5.99539e-05	27.7085
	rs58862095	T	C	-0.0165812	0.00181678	7.10068e-20		0.0179	0.0181	0.3235	0.419271	0.5243	0.000133884	0.000133902	61.8849
	rs588660	A	G	0.0155276	0.00181174	1e-17		0.0198	0.0136	0.1437	0.584119	0.5931	0.000117141	0.000117155	54.1447
	rs59068084	T	G	0.0101403	0.00181938	2.5e-08		0.001	0.0136	0.9409	0.410212	0.3965	4.97549e-05	4.97574e-05	22.9961
	rs59104534	T	C	0.0107189	0.00196197	4.70002e-08		0.0183	0.0145	0.2066	0.298501	0.3155	4.81175e-05	4.81198e-05	22.2393
	rs6001877	A	G	-0.010579	0.00189657	2.39999e-08		-0.0196	0.0139	0.1582	0.339906	0.3722	5.02208e-05	5.02233e-05	23.2114
	rs6030803	C	T	-0.0176808	0.00270327	6.09958e-11		-0.0064	0.0222	0.772499	0.126588	0.1024	6.91267e-05	6.91314e-05	31.9501
	rs6069037	A	C	-0.011125	0.00202001	3.59998e-08		0.0276	0.0156	0.0773891	0.731389	0.7622	4.86298e-05	4.86321e-05	22.476
	rs61223906	A	G	-0.0108726	0.00188655	8.30004e-09		0.0008	0.0138	0.9536	0.339313	0.3672	5.30021e-05	5.30049e-05	24.497
	rs61813324	T	C	0.0219762	0.00264443	9.49948e-17		-0.0419	0.0249	0.0929095	0.135713	0.1602	0.000113296	0.000113309	52.3673
	rs61903695	G	A	0.0134514	0.00205497	5.90065e-11		0.0193	0.0155	0.214	0.254942	0.2475	6.87379e-05	6.87427e-05	31.7704
	rs61969511	A	G	0.011857	0.0020127	3.79997e-09		0.0141	0.014	0.3139	0.278938	0.3768	5.65536e-05	5.65568e-05	26.1385
	rs61992671	G	A	-0.0130005	0.00187164	3.80014e-12		-0.0139	0.0185	0.452	0.491969	0.5218	8.44847e-05	8.44918e-05	39.0491
	rs62072003	T	C	0.0144325	0.00256295	1.79999e-08		-0.0132	0.0205	0.519501	0.143328	0.1181	5.11515e-05	5.11542e-05	23.6416
	rs62243489	G	T	-0.0155648	0.00204876	2.99985e-14		-0.0037	0.0148	0.8033	0.259239	0.2892	9.30455e-05	9.30542e-05	43.0063
	rs62246311	A	G	0.0204929	0.00294652	3.50026e-12		-0.0352	0.0274	0.1993	0.102338	0.0632	7.7159e-05	7.7165e-05	35.6629
	rs62261725	G	A	-0.0148698	0.00190872	6.70039e-15		-0.0222	0.014	0.1129	0.326101	0.3645	9.71823e-05	9.71917e-05	44.9185
	rs6493498	C	T	-0.013082	0.001805	4.19952e-13		0.0062	0.0138	0.653899	0.54539	0.5924	8.48642e-05	8.48714e-05	39.2245
	rs649458	A	T	-0.018179	0.00256951	1.50003e-12		0.0168	0.0214	0.4324	0.860102	0.8828	7.95301e-05	7.95364e-05	36.7589
	rs6536575	C	T	0.0108432	0.00178995	1.40001e-09		-0.0206	0.0136	0.1305	0.51907	0.5765	5.8702e-05	5.87054e-05	27.1315
	rs6551304	G	A	0.016827	0.00239416	2.09991e-12		0.0264	0.0191	0.1668	0.831916	0.8556	7.91862e-05	7.91924e-05	36.5999
	rs6567160	C	T	0.0451644	0.00211824	7.19449e-101		0.0019	0.0173	0.9143	0.232725	0.1816	0.000728478	0.000729009	336.922
	rs6575340	A	G	0.0161584	0.00186502	4.60045e-18		0.0112	0.0137	0.4162	0.636022	0.6215	0.000120885	0.0001209	55.8757
	rs6669341	G	A	-0.0125214	0.0018097	4.49987e-12		-0.0124	0.0136	0.3614	0.58271	0.6197	7.62476e-05	7.62534e-05	35.2416
	rs6682438	C	T	0.0124771	0.00190203	5.40008e-11		0.0159	0.014	0.258	0.673097	0.6678	6.851e-05	6.85147e-05	31.665
	rs6693294	G	A	-0.0170126	0.00192843	1.10002e-18		0.0053	0.0139	0.7021	0.688535	0.6194	0.000124139	0.000124154	57.3795
	rs6739755	G	A	-0.0159241	0.00182885	3.10027e-18		-0.0227	0.0137	0.0975192	0.603358	0.5948	0.000121371	0.000121385	56.0999
	rs67609008	C	T	0.011102	0.00199233	2.5e-08		-0.0096	0.0241	0.6917	0.283612	0.1786	5.00847e-05	5.00872e-05	23.1485
	rs67632512	A	C	0.0165927	0.00281561	3.79997e-09		-0.0091	0.0178	0.6092	0.117046	0.1666	5.69061e-05	5.69093e-05	26.3014
	rs6791983	A	C	0.0123148	0.00205988	2.30001e-09		-0.0059	0.0156	0.705399	0.750006	0.7645	5.68695e-05	5.68727e-05	26.2845
	rs6799080	A	G	0.0102307	0.00186721	4.30002e-08		-0.0212	0.0136	0.1181	0.353391	0.4453	4.78341e-05	4.78364e-05	22.1083
	rs6846041	G	C	0.0123073	0.00191467	1.29999e-10		-0.0179	0.0154	0.2428	0.320508	0.2542	6.59749e-05	6.59793e-05	30.4932
	rs6849518	T	C	0.0218636	0.00270973	7.10068e-16		-0.0109	0.0178	0.5399	0.12428	0.1669	0.000104049	0.00010406	48.0929
	rs6938973	C	T	0.0120106	0.001827	4.90004e-11		0.017	0.0142	0.2315	0.601488	0.6774	6.91557e-05	6.91604e-05	31.9635
	rs7034554	G	A	-0.0112644	0.00184813	1.09999e-09		0.006	0.0149	0.6886	0.373813	0.2913	5.94025e-05	5.9406e-05	27.4553
	rs703984	C	G	-0.011472	0.00181967	2.90001e-10		-0.005	0.0136	0.713801	0.414809	0.3769	6.38931e-05	6.38972e-05	29.531
	rs704061	C	T	0.0146223	0.00179659	4.00037e-16		0.0203	0.0136	0.1352	0.455057	0.3699	0.000106042	0.000106053	49.014
	rs7070670	T	C	-0.0120318	0.00191737	3.50002e-10		-0.0331	0.015	0.02746	0.327941	0.2828	6.38108e-05	6.38149e-05	29.4929
	rs7115013	T	C	-0.0106394	0.00180461	3.69999e-09		-0.0316	0.0137	0.02123	0.442738	0.4052	5.58561e-05	5.58592e-05	25.8161
	rs7132908	A	G	0.0215129	0.00183998	1.39991e-31		0.0034	0.0137	0.8061	0.384454	0.3818	0.000219045	0.000219093	101.257
	rs71495038	A	G	0.0223778	0.00335663	2.60016e-11		-0.0264	0.0228	0.2459	0.076924	0.0985	7.11155e-05	7.11205e-05	32.8693
	rs7169847	T	G	-0.0102703	0.00186771	3.79997e-08		0.0109	0.0133	0.414	0.635678	0.5113	4.88561e-05	4.88585e-05	22.5806
	rs7171864	A	G	0.0128894	0.00189898	1.10002e-11		-0.001	0.0148	0.9438	0.660202	0.7053	7.45406e-05	7.45462e-05	34.4526
	rs7206608	G	C	0.0120004	0.00191641	3.79997e-10		-0.0342	0.0137	0.01262	0.321623	0.3562	6.28405e-05	6.28445e-05	29.0444
	rs7218014	C	T	0.0224089	0.00225393	2.70023e-23		0.0052	0.0155	0.738999	0.197315	0.2536	0.000159066	0.000159091	73.5261
	rs7259070	C	T	0.0153811	0.00184133	6.59933e-17		-0.011	0.014	0.4329	0.596078	0.5782	0.000113921	0.000113934	52.6564
	rs72617140	C	A	0.0152073	0.00217889	2.99985e-12		0.0085	0.0174	0.6277	0.213903	0.1934	7.77727e-05	7.77788e-05	35.9465
	rs72618637	A	T	-0.0129811	0.00231667	2.1e-08		-0.0157	0.0161	0.3302	0.189431	0.2318	5.17481e-05	5.17507e-05	23.9173
	rs72634826	A	G	-0.0148957	0.00206456	5.40008e-13		-0.0953	0.0719	0.1849	0.259865	0.228	8.53514e-05	8.53587e-05	39.4497
	rs72892910	T	G	0.0301404	0.00237148	5.19996e-37		-0.0306	0.0164	0.0621899	0.172259	0.2064	0.000259062	0.00025913	119.76
	rs72959041	A	G	0.0302176	0.00419212	5.70033e-13		-0.0227	0.0296	0.4433	0.049136	0.0614	8.53234e-05	8.53307e-05	39.4368
	rs72976986	A	G	-0.0157587	0.00230334	7.8001e-12		0.0049	0.0186	0.790901	0.190131	0.1594	7.64783e-05	7.64842e-05	35.3482
	rs73052033	C	T	-0.0210096	0.00230513	7.89951e-20		0.0223	0.018	0.2154	0.184916	0.1583	0.000133058	0.000133076	61.503
	rs73068448	T	C	-0.0153436	0.00241309	2e-10		-0.0068	0.0204	0.7387	0.170691	0.1257	6.66517e-05	6.66562e-05	30.8061
	rs73142879	T	C	-0.0241942	0.00228107	2.80027e-26		0.0074	0.0186	0.6897	0.192309	0.1554	0.000181843	0.000181876	84.0567
	rs7324067	C	T	0.0121297	0.00210064	7.69999e-09		0.001	0.0151	0.9465	0.761254	0.7304	5.34805e-05	5.34834e-05	24.7181
	rs735033	G	A	-0.0102658	0.00184312	2.5e-08		0.0088	0.0134	0.5142	0.605139	0.5534	5.03634e-05	5.03659e-05	23.2773
	rs7372674	A	C	0.0118947	0.00186339	1.7e-10		-0.0178	0.0145	0.2222	0.357239	0.3088	6.49749e-05	6.49791e-05	30.031
	rs7377083	A	C	0.0143396	0.00181913	3.19963e-15		-0.0116	0.0144	0.4219	0.431061	0.4728	0.000100858	0.000100868	46.6174
	rs73985439	C	A	0.0124046	0.00193905	1.6e-10		0.0367	0.0144	0.0109099	0.307294	0.3036	6.55086e-05	6.55129e-05	30.2777
	rs74395133	C	T	-0.0162995	0.00263949	6.59994e-10		0.0094	0.0201	0.6387	0.133535	0.1273	6.14787e-05	6.14825e-05	28.415
	rs7442885	G	C	-0.0204724	0.00218339	6.79986e-21		-0.003	0.0171	0.8587	0.214033	0.1847	0.000141011	0.000141031	65.1793
	rs7498044	A	G	-0.0151498	0.00219298	4.90004e-12		-0.0137	0.0155	0.3779	0.217312	0.2482	7.80758e-05	7.80818e-05	36.0866
	rs7498665	G	A	0.026616	0.00182769	4.90004e-48		0.0149	0.0136	0.2728	0.399688	0.4056	0.000339949	0.000340065	157.166
	rs75035127	G	A	-0.0333436	0.0052036	1.5e-10		-0.0082	0.0615	0.8934	0.030399	0.0141	6.55401e-05	6.55444e-05	30.2923
	rs7519259	A	G	0.0126703	0.00179634	1.69981e-12		0.0092	0.0134	0.4927	0.528392	0.5643	8.00094e-05	8.00158e-05	36.9804
	rs7537581	A	C	0.0107362	0.00180248	2.59998e-09		0.0111	0.0141	0.4324	0.531758	0.5473	5.74005e-05	5.74038e-05	26.53
	rs7539903	A	T	-0.0107184	0.00183572	5.30005e-09		0.0079	0.0136	0.5597	0.615583	0.5995	5.43725e-05	5.43754e-05	25.1304
	rs756717	A	G	-0.0107152	0.00184896	6.80002e-09		-0.0094	0.0138	0.4968	0.399071	0.406	5.50686e-05	5.50716e-05	25.4521
	rs76040172	A	G	-0.0294934	0.00399143	1.50003e-13		-0.0422	0.024	0.0784603	0.053933	0.086	8.87679e-05	8.87758e-05	41.029
	rs76286777	C	T	0.0234759	0.0021623	1.80011e-27		0.0204	0.0197	0.3009	0.217783	0.1326	0.00018777	0.000187805	86.7967
	rs7630382	T	C	0.013362	0.00179336	9.30037e-14		-0.0058	0.0137	0.669501	0.531552	0.4312	8.8916e-05	8.89239e-05	41.0974
	rs765876	G	A	-0.00980862	0.00178785	4.09996e-08		0.002	0.0134	0.8832	0.489495	0.5889	4.80833e-05	4.80856e-05	22.2234
	rs76895963	G	T	0.0484187	0.00693063	2.80027e-12		-0.092	0.0609	0.1307	0.020689	0.0249	9.49984e-05	9.50074e-05	43.909
	rs7707394	A	G	-0.0167827	0.00186285	2.09991e-19		0.0035	0.0141	0.8026	0.357264	0.3761	0.000129353	0.000129369	59.7899
	rs7708584	G	A	-0.0121976	0.00180534	1.39991e-11		0.0035	0.0136	0.7993	0.572375	0.5892	7.2832e-05	7.28374e-05	33.6628
	rs77165542	T	C	-0.0700663	0.00488088	9.8992e-47		0.0167	0.0789	0.832	0.035495	0.0149	0.00033614	0.000336253	155.404
	rs7752202	T	C	0.0177008	0.00253183	2.70023e-12		-0.0091	0.0226	0.6877	0.145139	0.0989	7.77491e-05	7.77552e-05	35.9356
	rs7755574	T	G	0.010917	0.00198683	3.89996e-08		-0.0149	0.014	0.2881	0.282559	0.339	4.83206e-05	4.83229e-05	22.3331
	rs784257	C	T	0.0161785	0.00230615	2.29985e-12		0.005	0.0176	0.7758	0.812569	0.8253	7.97275e-05	7.97339e-05	36.8501
	rs7845090	A	G	-0.0195133	0.00197942	6.29941e-23		0.0035	0.015	0.8153	0.709022	0.7326	0.000157113	0.000157137	72.6232
	rs7925100	A	G	0.0140407	0.00182953	1.69981e-14		-0.0072	0.015	0.628599	0.396115	0.2784	9.43155e-05	9.43244e-05	43.5933
	rs7933085	G	A	0.0108889	0.00179888	1.40001e-09		-0.0034	0.0135	0.8027	0.507544	0.5199	5.92706e-05	5.92741e-05	27.3944
	rs7952436	T	C	-0.0289945	0.00326001	5.90065e-19		0.0133	0.0433	0.7586	0.081988	0.0486	0.000126549	0.000126565	58.494
	rs7966251	A	G	-0.0115986	0.00205522	1.7e-08		-0.0131	0.0148	0.3748	0.255065	0.2851	5.11223e-05	5.11249e-05	23.6281
	rs8013377	C	A	-0.0166104	0.002018	1.9002e-16		-0.0219	0.0142	0.1235	0.269606	0.3153	0.000108662	0.000108674	50.225
	rs8024137	T	A	0.0136852	0.00250296	4.60002e-08		-0.0229	0.0266	0.3897	0.848193	0.9331	4.82302e-05	4.82325e-05	22.2913
	rs80243702	A	G	0.0151663	0.00245648	6.69993e-10		-0.0006	0.0228	0.9792	0.160621	0.0948	6.20226e-05	6.20264e-05	28.6664
	rs8078135	T	C	-0.0101458	0.00179655	1.6e-08		0.0084	0.0135	0.5348	0.489933	0.5096	5.14478e-05	5.14504e-05	23.7785
	rs8097672	T	A	0.0167802	0.00255407	5.00035e-11		-0.0114	0.018	0.5242	0.145231	0.165	6.99089e-05	6.99138e-05	32.3116
	rs8112818	G	A	-0.0159195	0.00183308	3.80014e-18		0.0081	0.0135	0.545801	0.400336	0.4591	0.000121681	0.000121695	56.2433
	rs815163	C	T	-0.0131383	0.00179812	2.70023e-13		0.0031	0.0134	0.8189	0.563195	0.4683	8.49288e-05	8.4936e-05	39.2543
	rs8192675	C	T	0.0159923	0.00196858	4.49987e-16		0.0285	0.0149	0.0562005	0.288645	0.2682	0.000105027	0.000105038	48.5449
	rs852042	G	A	-0.0115951	0.00209164	2.99999e-08		-0.0202	0.0157	0.1984	0.758579	0.7737	4.92442e-05	4.92466e-05	22.76
	rs852983	A	G	-0.00983151	0.00179325	4.20001e-08		0.0075	0.0132	0.5673	0.459562	0.4896	4.80132e-05	4.80155e-05	22.191
	rs862227	G	A	-0.0109798	0.00179141	8.79995e-10		0.0129	0.0137	0.3489	0.457951	0.442	5.98517e-05	5.98553e-05	27.663
	rs862320	T	C	-0.0180264	0.0018218	4.40048e-23		0.0068	0.0136	0.617101	0.409625	0.4329	0.000157167	0.000157192	72.6485
	rs876605	G	A	-0.0111634	0.00203598	4.20001e-08		-0.001	0.0154	0.9461	0.739809	0.743	4.79772e-05	4.79795e-05	22.1744
	rs879620	T	C	0.0194431	0.00184223	4.90004e-26		-0.0119	0.014	0.3956	0.613194	0.5699	0.00017933	0.000179362	82.8946
	rs883403	C	T	-0.0176676	0.00247511	9.49948e-13		0.0134	0.016	0.4035	0.154427	0.231	8.15191e-05	8.15258e-05	37.6783
	rs894736	G	A	0.0157371	0.00186806	3.59998e-17		-0.0113	0.0134	0.3976	0.362765	0.4924	0.0001145	0.000114513	52.9237
	rs923994	G	A	-0.0130094	0.0021745	2.19999e-09		-0.0265	0.0158	0.0934609	0.783206	0.7724	5.74735e-05	5.74768e-05	26.5637
	rs9289630	C	G	0.0144758	0.00183898	3.50026e-15		0.0131	0.0145	0.367	0.389039	0.3097	9.96143e-05	9.96242e-05	46.0427
	rs9294260	A	G	0.0131781	0.00179925	2.39994e-13		-0.0099	0.0133	0.4574	0.476584	0.5086	8.66407e-05	8.66482e-05	40.0457
	rs9308964	T	C	-0.0099592	0.00180578	3.50002e-08		-0.0093	0.0138	0.4999	0.565114	0.6194	4.87518e-05	4.87541e-05	22.5324
	rs9316661	C	T	-0.0156101	0.00224739	3.80014e-12		-0.0014	0.0169	0.9337	0.801292	0.8076	7.75975e-05	7.76035e-05	35.8655
	rs9370243	T	G	0.0195525	0.00325673	1.89998e-09		-0.0105	0.0214	0.6243	0.082226	0.1072	5.77005e-05	5.77038e-05	26.6686
	rs9378676	C	A	0.0130316	0.00211353	7.00003e-10		-0.0106	0.0145	0.4634	0.234005	0.3075	6.08803e-05	6.0884e-05	28.1384
	rs945211	C	G	0.0100787	0.0018363	4.09996e-08		0.0132	0.0139	0.3446	0.615598	0.6367	4.80753e-05	4.80776e-05	22.2197
	rs9478496	C	T	0.0145491	0.00242098	1.89998e-09		-0.0045	0.0166	0.7838	0.164212	0.2034	5.81036e-05	5.8107e-05	26.855
	rs9568867	A	G	0.022614	0.00268971	4.19952e-17		-0.0097	0.0195	0.6207	0.129253	0.1334	0.000115111	0.000115124	53.2064
	rs9584870	C	T	-0.0108139	0.00189234	1.09999e-08		-0.025	0.0148	0.0903296	0.366117	0.3244	5.4278e-05	5.42809e-05	25.0867
	rs9654453	C	T	0.0170405	0.00266903	1.7e-10		-0.0075	0.0235	0.7489	0.129259	0.0903	6.53649e-05	6.53691e-05	30.2113
	rs9673839	G	A	0.0109063	0.00179863	1.29999e-09		-0.0045	0.0134	0.738501	0.490971	0.4588	5.94543e-05	5.94578e-05	27.4793
	rs9814758	G	T	-0.0111552	0.00187521	2.69998e-09		0.0216	0.0143	0.1311	0.355886	0.3207	5.70504e-05	5.70536e-05	26.3681
	rs9835772	T	A	0.0121296	0.00208107	5.60003e-09		0.0205	0.016	0.2001	0.243635	0.2305	5.42243e-05	5.42273e-05	25.0619
	rs9843653	C	T	0.0195793	0.00178819	6.70039e-28		0.0105	0.0137	0.4452	0.511657	0.3871	0.00019157	0.000191607	88.5539
	rs9888533	T	C	0.0108325	0.00182556	2.99999e-09		0.018	0.0174	0.3	0.538081	0.5788	5.83312e-05	5.83346e-05	26.9602
	rs9902846	T	C	0.0133756	0.00192994	4.19952e-12		0.0006	0.0148	0.9652	0.316036	0.3027	7.73439e-05	7.73499e-05	35.7484
	rs9916444	G	C	0.0114738	0.0018902	1.29999e-09		-0.0141	0.0144	0.3283	0.34174	0.2951	5.92295e-05	5.9233e-05	27.3753
	rs9926784	C	T	-0.0132587	0.00230452	8.70001e-09		-0.0173	0.0175	0.3208	0.184548	0.1713	5.29102e-05	5.2913e-05	24.4545
Hypertension-LPS	rs10059884	A	C	0.0129429	0.000914148	1.69981e-45		0.0021	0.0134	0.8736	0.596209	0.5884	8.06582e-05	8.06647e-05	37.3423
	rs10059921	T	G	-0.011882	0.00170987	3.69999e-12		-0.0037	0.0367	0.9204	0.081094	0.0391	2.10411e-05	2.10416e-05	9.74081
	rs10061288	G	A	-0.00717078	0.000897735	1.39991e-15		0.0003	0.0135	0.9829	0.515183	0.4564	2.56863e-05	2.5687e-05	11.8913
	rs10282122	T	C	-0.00656527	0.000951716	5.30029e-12		0.024	0.0152	0.1154	0.665297	0.7399	1.9196e-05	1.91964e-05	8.88661
	rs10457174	T	C	0.00653277	0.00113551	8.79995e-09		-0.0196	0.0202	0.3309	0.196875	0.1298	1.34958e-05	1.3496e-05	6.24772
	rs1048070	C	T	0.00515096	0.000917968	2e-08		0.0116	0.0135	0.3895	0.535827	0.5405	1.31981e-05	1.31983e-05	6.1099
	rs10491475	A	C	-0.00508215	0.000906733	2.1e-08		-0.0229	0.0134	0.0869401	0.429811	0.4313	1.26596e-05	1.26598e-05	5.86063
	rs10500326	T	G	-0.00769248	0.00105717	3.40017e-13		-0.0195	0.0167	0.2412	0.23647	0.1947	2.13681e-05	2.13685e-05	9.89217
	rs10786156	G	C	-0.00942402	0.000904969	2.09991e-25		-0.0035	0.014	0.8012	0.435568	0.3494	4.36687e-05	4.36706e-05	20.2165
	rs10832586	C	A	0.0101316	0.00111568	1.10002e-19		-0.0142	0.0187	0.4477	0.203212	0.15	3.32413e-05	3.32424e-05	15.389
	rs10900127	A	C	-0.0057941	0.000915326	2.5e-10		0.0214	0.0136	0.114	0.504835	0.4393	1.67842e-05	1.67845e-05	7.77009
	rs10930990	G	C	-0.00602194	0.00096762	4.90004e-10		0.0127	0.0143	0.3767	0.321347	0.3196	1.5817e-05	1.58173e-05	7.32232
	rs10995311	G	C	-0.00677754	0.000906162	7.50067e-14		0.0001	0.0136	0.9913	0.445064	0.3777	2.26903e-05	2.26908e-05	10.5043
	rs11055034	A	C	-0.0058341	0.00100178	5.80003e-09		-0.01	0.0166	0.5489	0.281682	0.2207	1.37738e-05	1.3774e-05	6.37642
	rs11072508	T	C	-0.011038	0.000957232	9.20026e-31		-0.0201	0.0135	0.1372	0.669579	0.5534	5.39114e-05	5.39143e-05	24.9586
	rs11086052	A	G	0.00764151	0.00100215	2.39994e-14		-0.011	0.016	0.4919	0.279051	0.2204	2.34951e-05	2.34956e-05	10.8769
	rs1115460	A	G	0.00526644	0.00095581	3.59998e-08		-0.0077	0.0146	0.5952	0.670794	0.7097	1.22496e-05	1.22497e-05	5.67079
	rs111896658	T	C	-0.0100829	0.00144611	3.10027e-12		-0.0205	0.0218	0.3458	0.108887	0.1034	1.97292e-05	1.97296e-05	9.13346
	rs11190709	A	G	0.00857061	0.00143315	2.19999e-09		-0.0599	0.0291	0.0392998	0.888875	0.9367	1.45113e-05	1.45115e-05	6.71784
	rs11191607	T	G	-0.017465	0.00167693	2.09991e-25		-0.0096	0.0235	0.6827	0.077457	0.0903	4.35928e-05	4.35947e-05	20.1814
	rs11199851	C	A	0.00683369	0.00111602	9.20005e-10		-0.0038	0.0191	0.8415	0.204808	0.1405	1.52111e-05	1.52113e-05	7.04179
	rs11212197	A	G	0.00579373	0.000958807	1.5e-09		-0.0004	0.0145	0.9774	0.326177	0.3044	1.47552e-05	1.47554e-05	6.83076
	rs112767262	T	C	0.00798101	0.00115522	4.90004e-12		-0.0118	0.0168	0.4804	0.18785	0.2367	1.94354e-05	1.94358e-05	8.99744
	rs115262049	T	A	-0.00979727	0.00159532	8.19993e-10		-0.0075	0.0259	0.7704	0.087748	0.0745	1.53671e-05	1.53673e-05	7.11404
	rs11556924	T	C	-0.00680118	0.000920214	1.50003e-13		-0.0031	0.014	0.8272	0.388405	0.3286	2.19759e-05	2.19764e-05	10.1736
	rs11616092	G	A	-0.00615154	0.0010088	1.09999e-09		-0.0021	0.0147	0.884	0.273	0.2695	1.50209e-05	1.50211e-05	6.95374
	rs11688682	C	G	-0.00621807	0.00104261	2.5e-09		0.006	0.0168	0.723501	0.271015	0.2453	1.52775e-05	1.52778e-05	7.07257
	rs11692391	C	T	-0.00632584	0.00108982	6.49995e-09		-0.0157	0.0161	0.3291	0.21518	0.2187	1.35157e-05	1.35159e-05	6.25693
	rs11692449	C	T	-0.00614942	0.000928988	3.59998e-11		-0.0029	0.0136	0.8284	0.36685	0.4444	1.75668e-05	1.75671e-05	8.13239
	rs11724647	A	T	-0.00940922	0.00115908	4.70002e-16		0.0434	0.0158	0.00611998	0.18372	0.2232	2.65542e-05	2.65549e-05	12.2931
	rs117464403	A	G	0.0196768	0.00328268	2e-09		0.0274	0.0454	0.5456	0.019131	0.0256	1.45307e-05	1.45309e-05	6.72684
	rs11955537	G	A	-0.00732953	0.00129892	1.7e-08		-0.0639	0.016	6.42895e-05	0.137939	0.215	1.27764e-05	1.27765e-05	5.91466
	rs12035750	C	T	0.00589603	0.000923596	1.7e-10		0.0032	0.0153	0.8338	0.382918	0.2658	1.64285e-05	1.64288e-05	7.60541
	rs12258967	G	C	-0.0106243	0.000980732	2.39994e-27		-0.0001	0.0163	0.9932	0.299311	0.2174	4.73455e-05	4.73477e-05	21.9188
	rs12364503	G	C	-0.00619261	0.000925343	2.19989e-11		0.0163	0.0137	0.232	0.405345	0.4299	1.8487e-05	1.84874e-05	8.5584
	rs12627514	G	C	0.00695894	0.000998038	3.10027e-12		0.0094	0.0144	0.5129	0.283791	0.3237	1.96859e-05	1.96863e-05	9.1134
	rs12702586	A	G	0.0121916	0.00142284	1e-17		-0.0344	0.0189	0.0684495	0.111995	0.1446	2.95642e-05	2.9565e-05	13.6866
	rs12714414	C	T	-0.00716148	0.00129457	3.2e-08		0.0232	0.0184	0.2086	0.152482	0.157	1.32557e-05	1.32559e-05	6.13657
	rs1274652	G	C	-0.00738331	0.00127736	7.49998e-09		-0.0135	0.0208	0.5158	0.144213	0.1172	1.34556e-05	1.34558e-05	6.2291
	rs1275988	T	C	-0.0140941	0.000922812	1.20005e-52		0.0149	0.0134	0.2644	0.615229	0.5373	9.40468e-05	9.40556e-05	43.5413
	rs12786744	C	T	-0.0062928	0.00109836	1e-08		-0.0084	0.0159	0.598	0.211575	0.2436	1.32112e-05	1.32114e-05	6.11597
	rs12906962	C	T	0.00614902	0.000968275	2.1e-10		0.0049	0.0135	0.716401	0.32034	0.4038	1.64644e-05	1.64646e-05	7.622
	rs12948326	G	T	0.00540283	0.000944536	1.09999e-08		-0.0087	0.0139	0.5331	0.350531	0.3682	1.3291e-05	1.32912e-05	6.15291
	rs13125101	A	G	0.0212658	0.000988617	1.1995e-102		-0.008	0.0143	0.5755	0.291836	0.3263	0.000186924	0.000186959	86.5495
	rs13257887	C	T	-0.00619465	0.00102872	1.7e-09		-0.0179	0.0219	0.4137	0.35893	0.4508	1.76595e-05	1.76598e-05	8.1753
	rs1362877	T	C	-0.00584575	0.000903671	9.8992e-11		0.0036	0.0133	0.787501	0.550777	0.4765	1.69102e-05	1.69105e-05	7.8284
	rs1422278	T	G	0.00945522	0.00132451	9.3994e-13		-0.013	0.0156	0.4033	0.132044	0.2317	2.04923e-05	2.04927e-05	9.48671
	rs1436138	G	A	-0.00739454	0.000938222	3.19963e-15		0.0047	0.0137	0.7312	0.360645	0.3631	2.52159e-05	2.52165e-05	11.6735
	rs145153053	G	A	0.00767235	0.0011983	1.5e-10		-0.0088	0.0169	0.6055	0.169306	0.1982	1.65577e-05	1.6558e-05	7.66522
	rs1515110	T	G	0.00510501	0.000931996	4.30002e-08		-0.0219	0.0137	0.1095	0.636731	0.6139	1.20561e-05	1.20563e-05	5.58123
	rs1623060	T	C	-0.0050744	0.00089802	1.6e-08		0.0049	0.0133	0.7125	0.495909	0.512	1.28739e-05	1.28741e-05	5.95982
	rs167479	T	G	-0.0131587	0.000898701	1.50003e-48		0.0172	0.0134	0.2004	0.472462	0.4189	8.63131e-05	8.63205e-05	39.9605
	rs1689040	T	C	-0.011369	0.000913632	1.50003e-35		0.0005	0.0149	0.9715	0.407647	0.2854	6.24222e-05	6.24261e-05	28.8991
	rs1741344	T	C	0.00538176	0.000931546	7.59994e-09		0.0054	0.0137	0.693999	0.634509	0.6582	1.34336e-05	1.34338e-05	6.21894
	rs17637472	A	G	0.00861819	0.000924195	1.10002e-20		0.0221	0.0137	0.1082	0.398638	0.4302	3.56104e-05	3.56117e-05	16.4858
	rs17747401	T	C	-0.00541349	0.000935245	7.10003e-09		-0.0012	0.0142	0.9316	0.368809	0.3409	1.36442e-05	1.36444e-05	6.31641
	rs1799998	G	A	-0.00546115	0.000901191	1.40001e-09		0.0122	0.0133	0.3581	0.450657	0.4958	1.47669e-05	1.47671e-05	6.83615
	rs1801253	C	G	0.0117536	0.00102209	1.29987e-30		-0.0111	0.0153	0.4694	0.735825	0.7516	5.37079e-05	5.37108e-05	24.8644
	rs1814952	T	C	0.00571216	0.000993236	8.9e-09		-0.0011	0.0146	0.9397	0.283964	0.2992	1.32687e-05	1.32689e-05	6.14259
	rs1859551	G	A	0.00511058	0.000900843	1.40001e-08		-0.0042	0.0138	0.7616	0.477432	0.5619	1.30324e-05	1.30326e-05	6.0332
	rs188315257	G	T	-0.010802	0.00155991	4.40048e-12		0.0191	0.0255	0.4539	0.092053	0.0758	1.95046e-05	1.9505e-05	9.02947
	rs1887320	A	G	0.0106438	0.000900496	3.10027e-32		-0.0146	0.0132	0.2696	0.475317	0.4282	5.65072e-05	5.65104e-05	26.1605
	rs1923031	C	T	-0.00780776	0.000945459	1.50003e-16		-0.0118	0.0141	0.4035	0.614463	0.6124	2.88832e-05	2.8884e-05	13.3713
	rs1957562	A	G	0.00933996	0.00101217	2.80027e-20		-0.0156	0.0159	0.3241	0.268652	0.2273	3.42795e-05	3.42807e-05	15.8696
	rs198851	G	T	-0.0129598	0.00125459	5.19996e-25		0.063	0.0218	0.00390796	0.849714	0.8967	4.28961e-05	4.28979e-05	19.8588
	rs2014590	T	C	-0.00708324	0.000897558	2.99985e-15		0.0095	0.0135	0.4817	0.485683	0.5242	2.50656e-05	2.50662e-05	11.6039
	rs2032915	T	C	-0.00598366	0.000934788	1.5e-10		0.001	0.0137	0.939	0.359731	0.39	1.64932e-05	1.64934e-05	7.63534
	rs2046645	G	C	-0.00600051	0.000910844	4.49987e-11		-0.0007	0.0147	0.9595	0.442766	0.3033	1.77672e-05	1.77675e-05	8.22514
	rs204883	A	G	0.00778339	0.000920418	2.80027e-17		0.025	0.0141	0.0759207	0.384525	0.4827	2.86749e-05	2.86758e-05	13.2749
	rs2078339	G	A	-0.00772915	0.00100886	1.80011e-14		-0.0115	0.0174	0.511	0.271821	0.1884	2.36491e-05	2.36497e-05	10.9482
	rs2105092	A	G	-0.00709777	0.00098884	7.10068e-13		0.0134	0.016	0.4024	0.291089	0.223	2.07918e-05	2.07922e-05	9.62537
	rs2251828	A	G	0.00592145	0.00104159	1.29999e-08		0.0108	0.0155	0.4863	0.754424	0.7624	1.29923e-05	1.29925e-05	6.01465
	rs2293251	G	T	0.0068858	0.0012357	2.5e-08		0.0107	0.0218	0.6233	0.1566	0.102	1.25246e-05	1.25248e-05	5.79811
	rs2294214	C	A	-0.0055795	0.000963432	7.00003e-09		-0.0173	0.0166	0.2972	0.31594	0.2414	1.34561e-05	1.34563e-05	6.22935
	rs2298359	C	T	-0.0131885	0.00181983	4.30031e-13		-0.0223	0.0372	0.549301	0.065123	0.0654	2.11792e-05	2.11797e-05	9.80474
	rs2311412	C	T	-0.00530779	0.000899501	3.59998e-09		0.0315	0.0132	0.01702	0.495669	0.4849	1.40853e-05	1.40855e-05	6.52061
	rs231708	C	G	-0.00573449	0.000967339	3.09999e-09		0.0024	0.0152	0.8767	0.687274	0.7361	1.41356e-05	1.41358e-05	6.5439
	rs2341599	A	G	-0.00701927	0.000947893	1.29987e-13		0.0006	0.0133	0.9645	0.66041	0.5663	2.20995e-05	2.21e-05	10.2308
	rs2443708	C	T	0.00728822	0.000966422	4.60045e-14		0.0037	0.014	0.7935	0.683078	0.6282	2.29983e-05	2.29988e-05	10.6469
	rs2455357	G	A	-0.00613367	0.00109777	2.30001e-08		-0.0159	0.0217	0.4633	0.705756	0.6537	1.56255e-05	1.56257e-05	7.23364
	rs2460448	A	G	-0.00808064	0.000906743	5.00035e-19		-0.0216	0.0139	0.1202	0.437841	0.4125	3.21438e-05	3.21448e-05	14.8809
	rs2493135	G	C	0.00787741	0.000914021	6.79986e-18		0.019	0.0134	0.1556	0.40392	0.4276	2.98811e-05	2.9882e-05	13.8333
	rs2569882	C	T	-0.00579055	0.000910921	2.1e-10		-0.0018	0.0143	0.9004	0.435259	0.3731	1.64842e-05	1.64844e-05	7.63117
	rs2643826	T	C	0.0106264	0.000903762	6.4003e-32		-0.011	0.0137	0.4212	0.452318	0.4074	5.59467e-05	5.59499e-05	25.901
	rs268263	A	T	0.007854	0.00104552	5.79963e-14		-0.0168	0.0167	0.3128	0.751622	0.7926	2.30316e-05	2.30321e-05	10.6623
	rs2744133	G	A	-0.00653248	0.00100191	7.00003e-11		-0.001	0.0146	0.9475	0.277513	0.2797	1.7112e-05	1.71122e-05	7.92181
	rs2760061	A	T	0.00715632	0.000906028	2.80027e-15		0.0142	0.0135	0.2915	0.480108	0.5369	2.55659e-05	2.55666e-05	11.8356
	rs27687	C	T	0.00608825	0.00101038	1.7e-09		-0.0031	0.0159	0.8448	0.271174	0.2464	1.46517e-05	1.46519e-05	6.78282
	rs2820290	G	A	0.00575237	0.000904397	2e-10		0.0117	0.0132	0.3754	0.566634	0.5506	1.6251e-05	1.62513e-05	7.52325
	rs2823139	A	G	0.00602667	0.000955103	2.80001e-10		-0.0034	0.0135	0.7996	0.337429	0.3942	1.62405e-05	1.62408e-05	7.51837
	rs2856653	C	T	-0.00902048	0.00093971	8.10028e-22		0.0159	0.0151	0.2904	0.642227	0.7042	3.73926e-05	3.7394e-05	17.3109
	rs28650790	T	C	0.00809712	0.00113843	1.10002e-12		-0.016	0.0191	0.4013	0.191835	0.1408	2.03291e-05	2.03296e-05	9.4112
	rs28667801	T	A	0.00635567	0.000917697	4.30031e-12		-0.0067	0.014	0.6304	0.40644	0.4776	1.94901e-05	1.94905e-05	9.02276
	rs2894446	T	G	-0.00673875	0.000946932	1.10002e-12		-0.0003	0.0148	0.9812	0.34048	0.2813	2.03943e-05	2.03947e-05	9.44135
	rs2921965	C	T	-0.00568897	0.00099864	1.2e-08		0.025	0.0149	0.0942996	0.286546	0.2699	1.3233e-05	1.32332e-05	6.12605
	rs2934849	C	T	-0.00560546	0.000929599	1.6e-09		-0.0203	0.0138	0.1418	0.631739	0.6383	1.462e-05	1.46202e-05	6.76814
	rs2943810	G	C	0.00629417	0.001039	1.40001e-09		-0.022	0.0155	0.1557	0.740332	0.7235	1.52318e-05	1.52321e-05	7.05141
	rs2977324	G	T	0.0071587	0.0009839	3.40017e-13		-0.0158	0.0151	0.2949	0.700729	0.7212	2.14938e-05	2.14943e-05	9.95038
	rs303949	C	A	0.00872954	0.00154917	1.79999e-08		0.0258	0.0222	0.2444	0.093384	0.0984	1.29035e-05	1.29037e-05	5.97353
	rs34344953	C	T	0.00571969	0.000935702	9.80009e-10		-0.0064	0.0132	0.627899	0.360612	0.4492	1.50862e-05	1.50864e-05	6.98399
	rs34946857	A	G	0.0090773	0.00165246	3.89996e-08		-0.0081	0.0247	0.742	0.080698	0.0797	1.22254e-05	1.22256e-05	5.65961
	rs35429	G	A	-0.0110645	0.000924745	5.40008e-33		0.0144	0.0139	0.2986	0.382051	0.3665	5.78053e-05	5.78086e-05	26.7615
	rs35432681	C	T	0.00648903	0.000923451	2.09991e-12		0.0047	0.0134	0.724599	0.382319	0.4406	1.98875e-05	1.98879e-05	9.20673
	rs35479618	A	G	0.0255211	0.00343987	1.20005e-13		-0.1815	0.0897	0.0430497	0.017236	0.0113	2.20655e-05	2.2066e-05	10.2151
	rs35783704	A	G	-0.0130188	0.00151052	6.79986e-18		0.0125	0.0181	0.4909	0.100086	0.1608	3.05314e-05	3.05323e-05	14.1344
	rs35942721	T	C	-0.0076048	0.000989164	1.50003e-14		-0.0408	0.018	0.0235999	0.290855	0.1857	2.38571e-05	2.38576e-05	11.0445
	rs36071027	T	C	-0.00665162	0.000937598	1.29987e-12		0.0038	0.0135	0.7808	0.357932	0.3932	2.0336e-05	2.03365e-05	9.4144
	rs36174733	G	A	-0.00677219	0.00116831	6.80002e-09		0.02	0.0186	0.282	0.179743	0.1536	1.35235e-05	1.35237e-05	6.26056
	rs3735533	C	T	0.0166405	0.00171939	3.69999e-22		-0.0512	0.0225	0.0229901	0.926702	0.901	3.76179e-05	3.76194e-05	17.4152
	rs3759582	C	A	-0.00827667	0.00134949	8.60003e-10		0.0168	0.0208	0.4177	0.127723	0.1251	1.52639e-05	1.52641e-05	7.06624
	rs3764769	T	C	-0.0068207	0.00102118	2.39994e-11		-0.0121	0.0158	0.4424	0.262032	0.2364	1.7992e-05	1.79923e-05	8.32923
	rs3785837	A	G	0.0074595	0.00107275	3.59998e-12		-0.0051	0.0159	0.746299	0.766003	0.7433	1.99476e-05	1.9948e-05	9.23456
	rs3790604	A	C	0.0187271	0.00172638	1.99986e-27		0.02	0.0177	0.2597	0.073158	0.1772	4.75596e-05	4.75619e-05	22.0179
	rs3796205	C	G	-0.00520953	0.000941864	3.2e-08		0.0113	0.0134	0.4025	0.353119	0.4272	1.23986e-05	1.23988e-05	5.73978
	rs3803266	C	G	-0.00769725	0.00106429	4.70002e-13		0.0036	0.0139	0.7962	0.767939	0.6429	2.11169e-05	2.11173e-05	9.77589
	rs3821843	A	G	0.00840648	0.000976299	7.29962e-18		-0.0398	0.0146	0.00643695	0.678981	0.6546	3.08068e-05	3.08078e-05	14.2619
	rs3863105	C	T	0.00611387	0.000962822	2.19999e-10		0.0038	0.0152	0.8037	0.674287	0.7317	1.64188e-05	1.64191e-05	7.60093
	rs3867466	C	A	0.00773571	0.000999198	9.79941e-15		-0.0191	0.0156	0.2212	0.28023	0.2396	2.41401e-05	2.41407e-05	11.1755
	rs3897821	G	A	0.00551054	0.000949905	6.59994e-09		0.0171	0.0145	0.2403	0.333763	0.3033	1.35047e-05	1.35049e-05	6.25185
	rs3918226	T	C	0.0251981	0.0016684	1.50003e-51		-0.0154	0.0257	0.5496	0.08101	0.073	9.45399e-05	9.45488e-05	43.7697
	rs4351668	T	C	0.00572754	0.00092755	6.59994e-10		0.0116	0.0145	0.4252	0.633772	0.6956	1.52283e-05	1.52285e-05	7.04977
	rs448385	A	G	0.00681429	0.000903464	4.60045e-14		-0.0127	0.0136	0.3491	0.441371	0.4165	2.2898e-05	2.28986e-05	10.6005
	rs4651223	T	C	0.00528924	0.000969124	4.79999e-08		0.0347	0.0139	0.0123401	0.315358	0.3394	1.20805e-05	1.20806e-05	5.59251
	rs4675682	C	T	0.00526118	0.000898999	4.79999e-09		0.0147	0.0134	0.273	0.461008	0.5135	1.37558e-05	1.3756e-05	6.36811
	rs474328	T	C	0.0054289	0.000969633	2.19999e-08		-0.0042	0.0138	0.763099	0.30851	0.3664	1.2575e-05	1.25752e-05	5.82145
	rs4759062	T	C	-0.00949665	0.000983707	4.70002e-22		-0.0039	0.0133	0.769899	0.298342	0.4783	3.77582e-05	3.77596e-05	17.4801
	rs4767288	G	A	-0.00546297	0.000970391	1.79999e-08		0.0214	0.0142	0.1317	0.688254	0.6363	1.28067e-05	1.28069e-05	5.92871
	rs4775373	C	T	-0.005689	0.000936434	1.2e-09		0.011	0.0146	0.4518	0.638007	0.7009	1.49495e-05	1.49498e-05	6.92072
	rs4783581	C	G	-0.0063523	0.00108529	4.79999e-09		0.0052	0.0169	0.7604	0.774824	0.794	1.40805e-05	1.40807e-05	6.51839
	rs483465	G	A	0.00696887	0.00103533	1.69981e-11		-0.0274	0.0188	0.1445	0.749302	0.8489	1.82458e-05	1.82461e-05	8.44671
	rs4883481	C	T	-0.00756598	0.000927099	3.29989e-16		-0.0161	0.0136	0.2362	0.627661	0.6186	2.67562e-05	2.67569e-05	12.3866
	rs488834	T	C	-0.00839858	0.0010577	1.99986e-15		0.0029	0.0214	0.8904	0.766097	0.7514	2.52791e-05	2.52797e-05	11.7028
	rs4930676	T	C	-0.00805959	0.00144286	2.30001e-08		-0.0051	0.0254	0.8404	0.108456	0.0731	1.25618e-05	1.2562e-05	5.81534
	rs4981000	C	T	-0.00624401	0.000899237	3.80014e-12		-0.0104	0.0139	0.4542	0.491207	0.6131	1.94878e-05	1.94882e-05	9.0217
	rs532436	A	G	-0.0077052	0.00115446	2.49977e-11		0.0051	0.0165	0.759	0.184986	0.1969	1.7902e-05	1.79023e-05	8.28756
	rs537244	T	G	-0.00687581	0.000907302	3.50026e-14		0.0131	0.014	0.3522	0.570794	0.6495	2.31645e-05	2.3165e-05	10.7238
	rs557675	G	T	-0.00749399	0.00089978	8.19974e-17		-0.0027	0.0137	0.8442	0.470443	0.3992	2.79818e-05	2.79826e-05	12.954
	rs55944332	G	A	0.00653855	0.00105935	6.69993e-10		-0.0083	0.0153	0.5882	0.235934	0.2555	1.5414e-05	1.54142e-05	7.13573
	rs56153133	G	A	-0.0158264	0.00121689	1.10002e-38		0.0205	0.0188	0.2743	0.1622	0.1473	6.80747e-05	6.80793e-05	31.5161
	rs56271783	C	G	0.0123172	0.00217881	1.6e-08		0.0096	0.0254	0.7036	0.045373	0.0749	1.31427e-05	1.31429e-05	6.08426
	rs56388530	T	C	0.0094542	0.00104874	1.99986e-19		0.0027	0.0179	0.8807	0.75941	0.8308	3.26613e-05	3.26624e-05	15.1205
	rs569550	G	T	0.0113813	0.000923887	7.19946e-35		-0.013	0.0136	0.3367	0.387964	0.4186	6.15152e-05	6.15189e-05	28.4791
	rs57139556	G	A	-0.0183069	0.00173904	6.4998e-26		0.0379	0.0215	0.0775104	0.071575	0.1091	4.45418e-05	4.45438e-05	20.6207
	rs59980837	T	G	0.030137	0.00339588	7.00003e-19		-0.0542	0.0656	0.4085	0.017712	0.0111	3.16036e-05	3.16046e-05	14.6308
	rs6026739	T	A	0.0191373	0.00139985	1.50003e-42		0.002	0.0177	0.908	0.117656	0.1696	7.60402e-05	7.6046e-05	35.2041
	rs6031431	G	A	0.00725662	0.000905914	1.10002e-15		-0.0129	0.0134	0.335	0.460526	0.4996	2.61652e-05	2.61658e-05	12.113
	rs604723	C	T	0.0145019	0.00101129	1.20005e-46		0.0123	0.015	0.4121	0.725081	0.7292	8.38438e-05	8.38509e-05	38.8172
	rs6090907	A	G	-0.00750749	0.00126055	2.59998e-09		-0.0117	0.0235	0.6178	0.14983	0.0886	1.4359e-05	1.43592e-05	6.64733
	rs6108168	A	C	-0.0108666	0.0010302	5.19996e-26		-0.0248	0.0157	0.1154	0.254386	0.2269	4.47945e-05	4.47965e-05	20.7377
	rs61772592	G	A	0.00911074	0.00136661	2.60016e-11		0.0475	0.018	0.00823702	0.12382	0.1621	1.80103e-05	1.80106e-05	8.3377
	rs62039768	A	C	0.0108998	0.00153381	1.20005e-12		0.0087	0.024	0.7166	0.096337	0.0852	2.06855e-05	2.0686e-05	9.57619
	rs62043959	C	A	-0.00751939	0.00100461	7.19946e-14		0.0196	0.0159	0.2167	0.280846	0.2332	2.28394e-05	2.284e-05	10.5733
	rs62189015	C	T	-0.00914529	0.00150035	1.09999e-09		0.0078	0.0204	0.7027	0.101151	0.1305	1.52083e-05	1.52086e-05	7.04054
	rs62481856	A	G	0.00996236	0.00112579	8.80035e-19		-0.0025	0.0143	0.8622	0.197642	0.2997	3.14776e-05	3.14786e-05	14.5725
	rs6271	T	C	-0.013259	0.00171351	1e-14		-0.0227	0.0282	0.4195	0.073863	0.0701	2.40521e-05	2.40527e-05	11.1348
	rs6441207	T	C	0.0056617	0.000915044	6.1e-10		0.0008	0.0139	0.956	0.402922	0.3792	1.54232e-05	1.54235e-05	7.14002
	rs6595833	T	C	0.00735974	0.000914798	8.60003e-16		0.0121	0.0141	0.3888	0.410477	0.3427	2.62147e-05	2.62154e-05	12.1359
	rs6666703	T	C	-0.00549363	0.000990499	2.90001e-08		-0.0424	0.0142	0.002852	0.289694	0.3381	1.24203e-05	1.24205e-05	5.74985
	rs675605	C	G	-0.00548512	0.000991253	3.09999e-08		0.0076	0.0224	0.734999	0.711999	0.7912	1.23389e-05	1.2339e-05	5.71213
	rs67755137	A	G	0.00747618	0.0011357	4.60045e-11		-0.0546	0.02	0.00628507	0.193311	0.1424	1.74322e-05	1.74325e-05	8.07006
	rs681343	T	C	0.00566235	0.000896045	2.59998e-10		-0.0071	0.0135	0.5962	0.50785	0.3851	1.60272e-05	1.60274e-05	7.4196
	rs682709	G	C	0.00687977	0.000964778	1e-12		-0.0096	0.014	0.4905	0.668105	0.608	2.09905e-05	2.0991e-05	9.71739
	rs6848906	C	T	-0.0106107	0.0012506	2.19989e-17		0.0204	0.0167	0.2239	0.848791	0.8036	2.88999e-05	2.89007e-05	13.3791
	rs6855246	G	A	-0.0126807	0.00170449	1e-13		-0.0611	0.0602	0.3103	0.081084	0.0199	2.39622e-05	2.39628e-05	11.0932
	rs6926537	A	T	0.00621377	0.000897864	4.49987e-12		-0.0054	0.0139	0.6996	0.489006	0.4541	1.92961e-05	1.92965e-05	8.93297
	rs696	T	C	0.00517754	0.000932697	2.80001e-08		-0.0075	0.0137	0.5814	0.364007	0.3941	1.24119e-05	1.24121e-05	5.74595
	rs6961048	G	C	0.0108579	0.00148711	2.80027e-13		-0.028	0.0194	0.1499	0.101305	0.136	2.14667e-05	2.14671e-05	9.93783
	rs6983948	T	C	-0.00587633	0.000898118	6.00067e-11		-0.004	0.0134	0.766399	0.528647	0.5484	1.7209e-05	1.72092e-05	7.96671
	rs7009973	G	A	0.00547402	0.00096157	1.2e-08		-0.0007	0.0146	0.96	0.321757	0.2887	1.30784e-05	1.30786e-05	6.05451
	rs706406	A	C	0.00563334	0.000921203	9.59997e-10		0.029	0.0146	0.0468803	0.389882	0.304	1.50976e-05	1.50979e-05	6.98928
	rs71371126	A	G	0.00530599	0.000946641	2.1e-08		0.0058	0.0141	0.6786	0.343358	0.3551	1.26952e-05	1.26953e-05	5.87708
	rs71631245	T	C	0.0164647	0.00289133	1.2e-08		0.0219	0.035	0.5324	0.024776	0.0369	1.31001e-05	1.31002e-05	6.06452
	rs7171632	C	G	0.0082156	0.000904043	1e-19		-0.0003	0.0134	0.9821	0.446774	0.3983	3.33656e-05	3.33667e-05	15.4465
	rs7187250	A	C	0.0091922	0.00091842	1.39991e-23		-0.0003	0.0134	0.9834	0.394681	0.401	4.03738e-05	4.03754e-05	18.6911
	rs7237714	G	A	0.00869762	0.00132558	5.30029e-11		-0.0024	0.0186	0.898	0.132902	0.1633	1.74353e-05	1.74356e-05	8.07152
	rs7258382	C	T	-0.0115164	0.00120577	1.29987e-21		0.0379	0.035	0.2789	0.1659	0.081	3.67052e-05	3.67066e-05	16.9927
	rs72677850	A	G	-0.0234357	0.00338669	4.49987e-12		-0.0151	0.0705	0.8307	0.018719	0.0113	2.01772e-05	2.01777e-05	9.34088
	rs7278003	C	T	0.00510515	0.000903796	1.6e-08		0.0001	0.014	0.997	0.555381	0.6357	1.28714e-05	1.28716e-05	5.95866
	rs72801474	A	G	-0.0092404	0.00155365	2.69998e-09		-0.0076	0.0304	0.8038	0.091758	0.0558	1.42317e-05	1.42319e-05	6.58841
	rs72831343	G	T	-0.0201099	0.00127261	2.99985e-56		0.0008	0.022	0.9709	0.145114	0.1009	0.000100338	0.000100349	46.4545
	rs72915163	T	C	0.00795953	0.00103729	1.69981e-14		-0.0191	0.0161	0.2377	0.258533	0.2217	2.42892e-05	2.42898e-05	11.2445
	rs73046792	A	G	-0.00755912	0.00121349	4.70002e-10		-0.0382	0.0226	0.0913209	0.16313	0.1022	1.56014e-05	1.56017e-05	7.22251
	rs73050466	A	G	-0.016241	0.00266298	1.09999e-09		0.0187	0.0324	0.5627	0.030072	0.0891	1.53871e-05	1.53874e-05	7.1233
	rs73098804	A	T	0.00819459	0.00133989	9.59997e-10		0.0074	0.0302	0.8076	0.130305	0.0545	1.52199e-05	1.52202e-05	7.0459
	rs73099903	T	C	0.00885322	0.00161545	4.20001e-08		0.0003	0.0231	0.9898	0.084437	0.0964	1.21186e-05	1.21188e-05	5.61017
	rs7310615	G	C	-0.0125274	0.000902907	8.99912e-44		-0.0016	0.0136	0.9053	0.517542	0.5718	7.83713e-05	7.83774e-05	36.2834
	rs7340705	C	T	0.00677796	0.00096552	2.19989e-12		-0.0086	0.0137	0.5302	0.323263	0.37	2.01004e-05	2.01008e-05	9.30529
	rs73693253	T	C	-0.00884618	0.00146053	1.40001e-09		-0.031	0.0345	0.3694	0.105663	0.0383	1.47899e-05	1.47901e-05	6.84683
	rs73728279	T	G	0.00778142	0.000997953	6.29941e-15		-0.0192	0.0158	0.2253	0.282736	0.2215	2.45588e-05	2.45594e-05	11.3694
	rs740047	T	C	0.00657594	0.00112108	4.49997e-09		0.0104	0.0159	0.5145	0.799544	0.758	1.38614e-05	1.38616e-05	6.41697
	rs74439044	C	T	0.0133165	0.00151444	1.50003e-18		-0.0039	0.0181	0.8274	0.096974	0.1579	3.10574e-05	3.10584e-05	14.3779
	rs7498127	A	G	-0.00613362	0.000900437	9.60064e-12		-0.0085	0.0132	0.5198	0.538571	0.5551	1.86987e-05	1.86991e-05	8.65639
	rs75523587	A	T	0.0068243	0.00116183	4.30002e-09		-0.0284	0.0203	0.162	0.181992	0.1343	1.38662e-05	1.38663e-05	6.41918
	rs76038906	T	G	0.0169645	0.0024547	4.79954e-12		-0.0045	0.0703	0.9484	0.035073	0.0114	1.94796e-05	1.948e-05	9.01789
	rs76452347	T	C	-0.00959303	0.00115513	1e-16		0.0158	0.0171	0.3553	0.204448	0.1776	2.99359e-05	2.99368e-05	13.8587
	rs7700842	C	T	-0.0112029	0.00092786	1.50003e-33		-0.0206	0.014	0.1414	0.371103	0.3494	5.85821e-05	5.85855e-05	27.1211
	rs7763350	C	A	0.00831914	0.000958994	4.10015e-18		0.0068	0.0144	0.6343	0.322189	0.3037	3.02278e-05	3.02287e-05	13.9938
	rs7777545	C	T	-0.00624618	0.00091476	8.60003e-12		0.0007	0.014	0.96	0.407524	0.3416	1.88401e-05	1.88404e-05	8.72184
	rs77924615	A	G	-0.0119344	0.00113999	1.20005e-25		0.0216	0.0164	0.1875	0.196673	0.2212	4.50058e-05	4.50078e-05	20.8356
	rs7805240	T	C	0.00567977	0.000915438	5.49997e-10		0.0216	0.0135	0.1088	0.400556	0.4099	1.54919e-05	1.54921e-05	7.17179
	rs78307470	G	A	-0.0118378	0.00174445	1.20005e-11		0.0138	0.0289	0.6344	0.071731	0.0592	1.86618e-05	1.86621e-05	8.63929
	rs7831859	C	T	-0.00512481	0.000908581	1.7e-08		0.0138	0.0135	0.3062	0.428484	0.412	1.28632e-05	1.28634e-05	5.95486
	rs7838131	A	G	-0.00770089	0.000908849	2.39994e-17		0.0053	0.0139	0.702999	0.574389	0.4982	2.89955e-05	2.89964e-05	13.4233
	rs7844259	A	G	0.00656456	0.00103454	2.19999e-10		-0.0034	0.0167	0.8407	0.742167	0.791	1.64923e-05	1.64926e-05	7.63494
	rs7911644	T	C	0.00757404	0.000956423	2.39994e-15		-0.0102	0.0142	0.4735	0.330423	0.3093	2.53838e-05	2.53844e-05	11.7513
	rs79384779	T	C	0.00788049	0.00128513	8.70001e-10		-0.0166	0.017	0.3277	0.146475	0.1991	1.5528e-05	1.55283e-05	7.18853
	rs8002514	A	G	0.00625225	0.00105781	3.40001e-09		0.0086	0.0156	0.5844	0.235188	0.2329	1.40628e-05	1.4063e-05	6.51022
	rs8027450	T	C	0.0117734	0.000963142	2.29985e-34		0.004	0.0159	0.8007	0.32312	0.2582	6.0633e-05	6.06367e-05	28.0707
	rs8067500	T	C	0.00531315	0.000922204	8.30004e-09		0.0178	0.014	0.2028	0.612094	0.659	1.34054e-05	1.34055e-05	6.20586
	rs8070737	T	G	0.00717181	0.00116025	6.4e-10		-0.0016	0.0168	0.922	0.183032	0.1937	1.53822e-05	1.53825e-05	7.12104
	rs8073626	T	C	-0.00528186	0.000900841	4.49997e-09		0.0075	0.0137	0.582801	0.532592	0.6225	1.38898e-05	1.38899e-05	6.4301
	rs8077276	A	G	-0.0092985	0.000931271	1.80011e-23		0.0193	0.0136	0.1571	0.624294	0.6077	4.05595e-05	4.05612e-05	18.7771
	rs8078510	A	G	-0.00681361	0.00101209	1.69981e-11		0.0088	0.0159	0.5829	0.273964	0.241	1.84687e-05	1.8469e-05	8.54991
	rs8093196	T	G	0.00697194	0.000958126	3.40017e-13		0.0041	0.0147	0.7813	0.670122	0.7198	2.14904e-05	2.14909e-05	9.94881
	rs8243	A	C	-0.00517753	0.00092281	2e-08		0.0089	0.0144	0.5352	0.618532	0.6892	1.26501e-05	1.26503e-05	5.85623
	rs893929	A	G	-0.00686233	0.000903698	3.10027e-14		0.01	0.0134	0.4574	0.454504	0.5033	2.33508e-05	2.33514e-05	10.8101
	rs906754	A	G	-0.00652183	0.00103439	2.90001e-10		0.019	0.0163	0.2413	0.251562	0.2142	1.60166e-05	1.60168e-05	7.41471
	rs9286351	G	A	0.00605282	0.000911548	3.10027e-11		-0.0151	0.0134	0.2605	0.41792	0.4697	1.78247e-05	1.7825e-05	8.25175
	rs9375459	T	C	0.0120377	0.000903121	1.59993e-40		-0.0181	0.0132	0.1705	0.437121	0.5049	7.13073e-05	7.13123e-05	33.0128
	rs9472141	C	T	-0.00532107	0.000968181	3.89996e-08		-0.0199	0.0137	0.1469	0.31244	0.3824	1.21648e-05	1.2165e-05	5.63155
	rs9479072	T	C	-0.00533388	0.000914177	5.39995e-09		0.0031	0.0137	0.8226	0.597145	0.6047	1.36882e-05	1.36883e-05	6.33677
	rs951914	C	G	0.00901473	0.000999211	1.80011e-19		0.0087	0.014	0.5353	0.713818	0.6459	3.32021e-05	3.32032e-05	15.3708
	rs9836592	T	C	0.00628536	0.000950902	3.80014e-11		0.0065	0.0139	0.6385	0.663858	0.6518	1.76315e-05	1.76318e-05	8.16231
	rs9844972	C	G	0.01163	0.0017745	5.60015e-11		0.0377	0.0305	0.2162	0.071231	0.0521	1.78964e-05	1.78967e-05	8.28497
	rs9943599	T	C	0.00717277	0.000908738	2.90001e-15		0.0225	0.0143	0.1175	0.573867	0.6947	2.51629e-05	2.51635e-05	11.649
HDL-c levels-LPS	rs10137768	T	C	0.07	4.39815e-06	74073492		0.0162	0.0138	0.24	#N/A	0.3909	#N/A	#N/A	#N/A
	rs114687405	T	C	-0.21	3.59923e-06	158144863		-0.0344	0.0322	0.2854	#N/A	0.0475	#N/A	#N/A	#N/A
	rs11606992	T	A	0.11	1.19771e-06	46931941		-0.0039	0.0166	0.8123	#N/A	0.229	#N/A	#N/A	#N/A
	rs117199990	T	C	0.19	6.21584e-14	19820916		0.0363	0.0234	0.1214	#N/A	0.0868	#N/A	#N/A	#N/A
	rs1173100	G	A	0.09	1.23692e-06	93443531		-0.0127	0.0197	0.5208	#N/A	0.2485	#N/A	#N/A	#N/A
	rs12733725	A	G	-0.11	2.27625e-06	99404392		-0.0079	0.0225	0.726999	#N/A	0.0968	#N/A	#N/A	#N/A
	rs148933445	A	G	0.26	6.8593e-07	45302504		-0.0286	0.0541	0.596901	#N/A	0.0176	#N/A	#N/A	#N/A
	rs1532085	G	A	-0.1	1.64135e-11	58683366		0.0764	0.0132	7.96104e-09	#N/A	0.5773	#N/A	#N/A	#N/A
	rs16948061	C	T	-0.25	3.89682e-06	13443971		-0.0324	0.0362	0.3714	#N/A	0.0671	#N/A	#N/A	#N/A
	rs1800588	T	C	0.08	4.6318e-06	58723675		-0.0612	0.015	4.70403e-05	#N/A	0.2498	#N/A	#N/A	#N/A
	rs183130	T	C	0.24	3.21959e-54	56991363		-0.0218	0.0147	0.1385	#N/A	0.278	#N/A	#N/A	#N/A
	rs184928761	T	A	-0.31	8.07049e-07	120584200		0.1454	0.2724	0.5935	#N/A	0.0113	#N/A	#N/A	#N/A
	rs2308950	T	C	-0.28	4.28401e-06	15833506		-0.0005	0.0361	0.9884	#N/A	0.0348	#N/A	#N/A	#N/A
	rs2901761	A	G	0.07	4.70327e-06	95895127		0.0001	0.0134	0.9915	#N/A	0.5711	#N/A	#N/A	#N/A
	rs4809204	A	G	0.31	1.23994e-06	15663639		0.1692	0.2307	0.4633	#N/A	0.015	#N/A	#N/A	#N/A
	rs72836561	T	C	-0.21	6.78391e-07	41926126		0.054	0.0388	0.1641	#N/A	0.0302	#N/A	#N/A	#N/A
	rs75911530	A	G	-0.25	1.64585e-08	57049137		0.1927	0.2714	0.4776	#N/A	0.0117	#N/A	#N/A	#N/A
	rs78160435	C	G	-0.1	2.60274e-06	164937109		0.0165	0.0209	0.4297	#N/A	0.1137	#N/A	#N/A	#N/A
	rs7820090	G	A	-0.11	4.10705e-06	1822439		0.0209	0.0256	0.4135	#N/A	0.1634	#N/A	#N/A	#N/A
	rs79638626	C	G	0.16	2.53163e-06	57081048		0.0581	0.0207	0.00498196	#N/A	0.1226	#N/A	#N/A	#N/A
	rs964184	C	G	0.14	2e-10	116648917		0.0195	0.0189	0.3031	#N/A	0.8565	#N/A	#N/A	#N/A
Triglyceride levels-LPS	rs10046368	C	T	-0.0156521	0.00215208	2.70023e-13		-0.0217	0.0143	0.129	0.302212	0.308	0.000103326	0.000103337	47.8379
	rs10103029	G	A	0.0390047	0.00277433	2.29985e-49		-0.0088	0.017	0.6061	0.144886	0.1859	0.000376977	0.000377119	174.58
	rs1011731	A	G	-0.0162917	0.00198353	7.8001e-17		0.0099	0.0133	0.4583	0.567277	0.5481	0.000130307	0.000130324	60.3312
	rs1019096	G	A	-0.0123081	0.00197046	4.60045e-11		0.0372	0.0136	0.00600496	0.52709	0.4407	7.55223e-05	7.5528e-05	34.9643
	rs10193383	T	C	-0.0120871	0.00199466	4.90004e-09		-0.005	0.0145	0.729699	0.593209	0.7066	7.05104e-05	7.05154e-05	32.6438
	rs10201587	G	A	0.0111825	0.00195853	9.90011e-09		0.0063	0.0134	0.6375	0.510797	0.5306	6.2495e-05	6.24989e-05	28.9327
	rs10210970	T	C	0.0255919	0.0029061	8.80035e-19		0.0454	0.0177	0.0102901	0.131027	0.1728	0.000149143	0.000149165	69.0532
	rs10212373	T	C	-0.0121263	0.00197716	5.00035e-11		-0.0098	0.0137	0.4751	0.484914	0.3906	7.34566e-05	7.3462e-05	34.0079
	rs102275	C	T	0.0522268	0.00204328	1e-152		-0.0135	0.0134	0.3122	0.351441	0.4208	0.00124342	0.00124497	576.337
	rs10282707	T	C	0.0158836	0.00201308	2.09991e-16		-0.004	0.0141	0.776599	0.396728	0.3258	0.000120763	0.000120778	55.9118
	rs1033662	G	A	-0.0110388	0.00205191	2.1e-08		-0.006	0.0148	0.684301	0.367211	0.2949	5.66302e-05	5.66334e-05	26.2174
	rs10412803	T	C	-0.0169048	0.00211671	4.90004e-14		0.0108	0.0161	0.5028	0.317534	0.2192	0.000123857	0.000123873	57.3446
	rs10423928	A	T	0.023671	0.00248743	1.29987e-21		-0.0359	0.0154	0.0195799	0.194398	0.2445	0.000175499	0.00017553	81.2585
	rs10455872	G	A	-0.0516117	0.00366	2.70023e-46		0.1092	0.0331	0.000966207	0.0789939	0.0412	0.000387599	0.000387749	179.501
	rs1050069	T	C	0.0122002	0.002013	1.40001e-08		0.0188	0.0133	0.1582	0.482806	0.4631	7.43344e-05	7.434e-05	34.4143
	rs1050328	A	G	0.0209631	0.00329515	5.60003e-09		0.0185	0.0143	0.1954	0.242621	0.4722	0.000161504	0.00016153	74.7773
	rs1062601	G	A	0.0174764	0.00198723	6.59933e-19		-0.0153	0.0134	0.2537	0.504031	0.4686	0.000152702	0.000152726	70.7016
	rs10753556	G	A	0.0178598	0.00297211	6.90001e-09		-0.0151	0.0228	0.508401	0.875122	0.9067	6.97168e-05	6.97217e-05	32.2764
	rs10888386	G	A	-0.0112738	0.00205832	2.39999e-08		-0.0002	0.014	0.9891	0.64852	0.6403	5.79422e-05	5.79455e-05	26.8248
	rs11057509	A	G	0.023569	0.00251657	8.30042e-21		0.0021	0.0147	0.8848	0.193501	0.2822	0.00017338	0.00017341	80.2771
	rs11078596	T	C	0.0248117	0.00255119	1.39991e-21		0.0382	0.0167	0.0224202	0.182871	0.1907	0.000183983	0.000184017	85.1874
	rs11102516	A	G	-0.031095	0.00522939	9.49992e-09		-0.006	0.0172	0.727301	0.0367944	0.1897	6.85349e-05	6.85396e-05	31.7292
	rs1111875	T	C	-0.0138634	0.00201047	1.10002e-12		-0.0083	0.0134	0.5362	0.408343	0.4716	9.28677e-05	9.28763e-05	42.9954
	rs11195952	A	G	-0.0238549	0.00307695	1.20005e-15		-0.0302	0.0246	0.2203	0.116456	0.0777	0.000117105	0.000117119	54.218
	rs1126671	C	T	0.0152429	0.00215641	7.50067e-12		-0.0086	0.0146	0.5576	0.695301	0.7034	9.84485e-05	9.84582e-05	45.5794
	rs1128249	T	G	-0.0453151	0.00200475	1.69824e-119		-0.0069	0.014	0.624701	0.392077	0.3412	0.000978894	0.000979854	453.606
	rs1135999	G	A	0.0318106	0.0021869	6.00067e-49		0.0214	0.0141	0.1286	0.293264	0.3238	0.000419459	0.000419635	194.263
	rs114165349	C	G	0.095483	0.00650377	1.69981e-49		-0.0112	0.0402	0.780899	0.0236357	0.0316	0.000420787	0.000420964	194.878
	rs11538784	T	G	0.0169146	0.0027157	1.7e-10		0.02	0.0209	0.3366	0.155113	0.1195	7.49895e-05	7.49951e-05	34.7176
	rs115551901	G	A	0.0398262	0.00543088	5.60015e-12		-0.0074	0.0319	0.8161	0.0340094	0.0891	0.000104217	0.000104228	48.2505
	rs11563251	T	C	0.0165167	0.0031187	1.6e-08		-0.0121	0.0225	0.5916	0.110846	0.1014	5.37742e-05	5.3777e-05	24.8951
	rs115912456	G	A	-0.0394014	0.00506951	2.29985e-14		-0.1342	0.0498	0.00702506	0.040843	0.0189	0.000121636	0.00012165	56.3159
	rs116475050	C	G	-0.0274389	0.00346071	4.90004e-17		-0.0469	0.0297	0.1135	0.0885121	0.0562	0.000121483	0.000121498	56.2454
	rs11664106	T	A	-0.0169797	0.00209016	8.4004e-16		-0.0033	0.0197	0.8675	0.370052	0.3406	0.000134418	0.000134436	62.2348
	rs116843064	A	G	-0.255486	0.00744804	1e-200		-0.0353	0.0418	0.3979	0.0193151	0.0267	0.00247281	0.00247894	1147.58
	rs116863821	G	T	0.0344334	0.00626306	3.89996e-08		0.0293	0.0732	0.6888	0.0255475	0.0156	5.90335e-05	5.9037e-05	27.3301
	rs11740250	C	G	0.0158046	0.00236902	1.69981e-13		0.0986	0.0153	1.20401e-10	0.227403	0.2494	8.777e-05	8.77777e-05	40.6351
	rs117431393	G	A	0.029423	0.00534319	3.69999e-08		-0.009	0.0288	0.7538	0.035545	0.0645	5.9356e-05	5.93595e-05	27.4794
	rs11769960	G	A	-0.0188459	0.00339864	2.80001e-09		-0.0615	0.0273	0.0244298	0.0929809	0.0641	5.99065e-05	5.99101e-05	27.7343
	rs117733303	G	A	-0.0890557	0.00731773	3.50026e-36		0.0121	0.1458	0.9337	0.0184918	0.015	0.00028789	0.000287973	133.312
	rs117794084	T	G	0.142586	0.00776511	8.19974e-79		-0.0794	0.0905	0.38	0.0160396	0.0112	0.000641734	0.000642146	297.27
	rs11803457	C	T	0.0104688	0.00198138	2.80001e-08		0.0157	0.0139	0.259	0.434541	0.3677	5.38587e-05	5.38616e-05	24.9342
	rs11912397	T	C	-0.0216568	0.0028804	2.39994e-16		0.0334	0.0192	0.0819691	0.138508	0.1382	0.00011193	0.000111942	51.8216
	rs11952320	A	G	0.0162594	0.00260094	4e-09		-0.0278	0.0176	0.1147	0.174062	0.1711	7.60134e-05	7.60192e-05	35.1917
	rs12046278	C	T	-0.0143434	0.00206345	5.19996e-13		-0.0129	0.0132	0.3292	0.345101	0.4309	9.2994e-05	9.30026e-05	43.0539
	rs12073837	T	C	-0.0157474	0.002194	1.29987e-13		-0.0093	0.0141	0.5076	0.276078	0.3262	9.91223e-05	9.91321e-05	45.8914
	rs12208357	T	C	0.0464463	0.00390489	2.60016e-34		0.0369	0.0281	0.19	0.0700606	0.0578	0.0002811	0.000281179	130.167
	rs12255372	T	G	0.0146852	0.00218032	2.29985e-11		0.0266	0.0174	0.1271	0.287443	0.183	8.83407e-05	8.83486e-05	40.8994
	rs12298717	G	A	0.0198345	0.00204652	8.4004e-22		-0.0008	0.0147	0.958	0.366642	0.2831	0.000182711	0.000182744	84.5981
	rs12414178	T	C	0.0130074	0.00233174	2.80001e-09		-0.0216	0.0162	0.1825	0.233216	0.2082	6.05121e-05	6.05158e-05	28.0147
	rs12435157	A	G	0.0138213	0.00219535	1.29999e-10		-0.0019	0.0151	0.9002	0.286992	0.2683	7.81793e-05	7.81854e-05	36.1945
	rs12454712	C	T	-0.0189567	0.00205776	5.79963e-20		-0.0095	0.0186	0.610401	0.374883	0.4923	0.000168427	0.000168456	77.9835
	rs1260326	C	T	-0.11642	0.00202415	1e-200		-0.0072	0.014	0.6067	0.598244	0.6577	0.00651517	0.0065579	3035.86
	rs12714145	T	C	-0.0128312	0.0019928	5.10035e-11		-0.0004	0.0137	0.9748	0.408883	0.3827	7.95861e-05	7.95924e-05	36.8459
	rs12885801	A	C	0.0131255	0.00234445	5.39995e-09		-0.0102	0.0152	0.5014	0.23273	0.2489	6.15265e-05	6.15303e-05	28.4843
	rs12937634	C	T	0.0148119	0.00198377	3.40017e-14		0.0127	0.0134	0.3432	0.461071	0.4752	0.000109031	0.000109043	50.4795
	rs12951098	G	A	0.0147975	0.00260262	1.79999e-09		-0.0102	0.0193	0.5966	0.17692	0.1334	6.37714e-05	6.37754e-05	29.5237
	rs12952653	G	T	-0.0183469	0.00271137	1.10002e-12		-0.0148	0.0186	0.4262	0.157244	0.1538	8.92137e-05	8.92216e-05	41.3035
	rs12967290	T	C	0.0164281	0.00216554	5.30029e-14		-0.0219	0.0137	0.1111	0.298426	0.3591	0.000113009	0.000113022	52.3216
	rs13056506	T	G	0.0262423	0.00202269	8.60003e-40		0.0033	0.0136	0.8065	0.598334	0.6057	0.000331011	0.000331121	153.286
	rs13066793	G	A	-0.0277141	0.00345071	2.60016e-16		-0.0072	0.0332	0.8291	0.0900977	0.0797	0.000125933	0.000125949	58.3058
	rs13146355	A	G	0.0160302	0.00198107	1.10002e-15		0.0136	0.0133	0.3054	0.454673	0.4509	0.000127428	0.000127444	58.9979
	rs13223343	C	A	0.0235464	0.00234081	1.20005e-25		-0.0188	0.0143	0.1889	0.229477	0.3243	0.000196067	0.000196105	90.7833
	rs1326122	A	C	-0.0561416	0.00691214	1.29987e-17		-0.0752	0.0476	0.1137	0.0210141	0.0217	0.000129684	0.000129701	60.0427
	rs1326775	T	C	0.0176641	0.00265529	1.39991e-12		-0.0009	0.0175	0.9608	0.166316	0.1804	8.65264e-05	8.65339e-05	40.0593
	rs13354321	C	T	-0.019088	0.00200394	2.60016e-22		0.0143	0.0133	0.2815	0.410306	0.4836	0.000176313	0.000176345	81.6355
	rs138703	A	G	0.0150476	0.00208036	5.19996e-14		-0.0197	0.014	0.1613	0.34837	0.3581	0.000102803	0.000102814	47.5957
	rs140201358	G	C	0.0520169	0.00870909	4.09996e-08		-0.0254	0.057	0.656	0.0133864	0.0136	7.1471e-05	7.14761e-05	33.0886
	rs143076454	A	G	0.0429072	0.00739092	4e-08		-0.0223	0.0575	0.698601	0.0184355	0.0148	6.66291e-05	6.66336e-05	30.8468
	rs144877263	TA	T	-0.0327487	0.00608485	2.19999e-08		0.0319	0.0409	0.4356	0.0273168	0.0339	5.69927e-05	5.6996e-05	26.3853
	rs1501908	C	G	0.0382197	0.00204815	3.40017e-82		-0.0348	0.0141	0.0134301	0.634971	0.6761	0.000677151	0.00067761	313.687
	rs1510231	G	A	-0.0124375	0.00228242	4.60002e-09		-0.0184	0.0144	0.1994	0.247854	0.3269	5.76759e-05	5.76792e-05	26.7016
	rs1572053	G	A	-0.0155451	0.00204002	5.30029e-15		0.0065	0.0137	0.6375	0.620681	0.625	0.000113786	0.000113799	52.6813
	rs16845803	G	A	0.0248354	0.00292881	2.99985e-18		0.0347	0.0195	0.0751398	0.131188	0.1325	0.000140602	0.000140622	65.0984
	rs1688030	C	T	0.0326018	0.00394894	2.49977e-17		0.0541	0.0276	0.0496604	0.929839	0.9394	0.000138681	0.0001387	64.2087
	rs16884656	C	T	0.0179769	0.00326941	6.19998e-09		-0.0074	0.0178	0.6786	0.100745	0.1622	5.85553e-05	5.85587e-05	27.1087
	rs16895971	C	T	0.0205309	0.00288347	9.79941e-13		-0.0165	0.0286	0.5637	0.13659	0.0617	9.94219e-05	9.94318e-05	46.0301
	rs17036326	G	A	-0.0329808	0.00302556	6.00067e-30		0.0162	0.0178	0.3622	0.120628	0.1699	0.000230767	0.00023082	106.854
	rs17043219	T	C	0.044703	0.00796512	8.79995e-09		0.0171	0.0948	0.8572	0.0156396	0.0114	6.15295e-05	6.15332e-05	28.4857
	rs17092126	A	T	0.0204432	0.00262841	1.69981e-14		0.053	0.0273	0.0519099	0.166826	0.0675	0.000116179	0.000116192	53.7892
	rs17184382	C	A	-0.0268108	0.00199954	4.19952e-43		-0.0086	0.0142	0.545301	0.425577	0.3163	0.000351447	0.00035157	162.753
	rs17321515	G	A	-0.0993226	0.00195903	1e-200		-0.0164	0.0133	0.2169	0.474212	0.465	0.00491937	0.00494369	2288.59
	rs1736070	T	C	-0.0160845	0.00250093	3.40001e-10		-0.0188	0.0144	0.1913	0.661998	0.6715	0.000115777	0.00011579	53.6029
	rs17391694	T	C	-0.0163154	0.0028531	5.1e-10		0.0014	0.0197	0.945	0.137627	0.1294	6.31865e-05	6.31905e-05	29.2529
	rs17437781	G	A	0.0124885	0.00197486	4.70002e-10		-0.0195	0.0169	0.2487	0.534788	0.5824	7.76038e-05	7.76098e-05	35.9281
	rs1748195	G	C	-0.0855317	0.00205859	1e-200		0.0112	0.0152	0.462	0.3528	0.2602	0.00334081	0.003352	1551.75
	rs17574650	C	A	-0.0196565	0.00330513	5.89997e-09		0.0063	0.031	0.8396	0.0992342	0.0976	6.90742e-05	6.90789e-05	31.9788
	rs17605615	A	G	0.0359703	0.00201559	6.29941e-78		-0.0008	0.0137	0.9523	0.399251	0.3933	0.000620665	0.00062105	287.504
	rs17630640	G	A	-0.0222268	0.00292182	1.39991e-15		-0.0032	0.0242	0.8953	0.131252	0.0828	0.000112664	0.000112676	52.1615
	rs17677757	G	A	-0.0124604	0.00216572	2.99999e-08		0.0115	0.0144	0.422	0.296797	0.3048	6.48088e-05	6.4813e-05	30.004
	rs17717700	T	G	-0.0231821	0.00322136	1.99986e-13		-0.0409	0.0278	0.1421	0.105583	0.061	0.000101501	0.000101511	46.9928
	rs17789218	C	T	-0.0185401	0.00229961	4.00037e-16		0.0063	0.0172	0.7165	0.24455	0.1993	0.000127007	0.000127023	58.8031
	rs1800588	T	C	0.0527448	0.00240106	6.9024e-112		-0.0612	0.015	4.70403e-05	0.216335	0.2498	0.000943293	0.000944183	437.093
	rs1800978	G	C	-0.0306597	0.00304617	5.90065e-26		-0.0249	0.0214	0.2452	0.124178	0.1064	0.000204468	0.00020451	94.6743
	rs1801253	C	G	-0.0192901	0.00225928	1.20005e-18		-0.0111	0.0153	0.4694	0.734276	0.7516	0.000145208	0.000145229	67.231
	rs1801689	C	A	-0.0693068	0.00578208	2.19989e-33		0.1103	0.2148	0.6075	0.0305695	0.0125	0.0002847	0.000284781	131.834
	rs1852685	G	A	0.0118189	0.00197571	4e-09		-0.0165	0.0135	0.2211	0.569173	0.5989	6.85064e-05	6.85111e-05	31.716
	rs187429064	G	A	-0.154414	0.00905597	8.80035e-69		0.0156	0.0401	0.697199	0.0136753	0.0549	0.000643221	0.000643635	297.959
	rs192219	C	T	-0.0120662	0.00219291	2.69998e-08		-0.0062	0.0147	0.675499	0.718924	0.7195	5.88407e-05	5.88442e-05	27.2408
	rs192855409	C	A	0.0190787	0.00199501	4.30031e-22		-0.023	0.028	0.4115	0.459265	0.1244	0.00018079	0.000180823	83.7088
	rs1936801	G	A	0.0287945	0.00197695	1.80011e-52		-0.0023	0.0133	0.8616	0.525802	0.4763	0.000413458	0.000413629	191.482
	rs1967413	A	G	0.0106063	0.00197796	4.20001e-08		0.0335	0.0133	0.0121001	0.531512	0.5323	5.60234e-05	5.60265e-05	25.9365
	rs1981429	T	G	-0.0130127	0.00198373	7.70016e-12		0.0087	0.0134	0.5146	0.532304	0.5039	8.43118e-05	8.43189e-05	39.0339
	rs2043085	C	T	-0.0358266	0.00202961	1.9002e-70		0.076	0.0133	1.07399e-08	0.612238	0.5783	0.000609434	0.000609806	282.299
	rs2048508	C	T	0.0288949	0.00259509	1.80011e-30		-0.002	0.0195	0.9181	0.175677	0.1359	0.000241816	0.000241874	111.971
	rs2055568	A	T	-0.0128631	0.00216624	3.29997e-10		0.0032	0.0142	0.8203	0.714732	0.6865	6.74711e-05	6.74756e-05	31.2366
	rs2061154	G	A	0.0241658	0.00197118	1.10002e-37		0.0174	0.0133	0.1917	0.459751	0.4586	0.000290101	0.000290185	134.336
	rs2068888	A	G	-0.0390405	0.00198576	1.80011e-87		-0.0047	0.0133	0.7229	0.45092	0.4672	0.000754737	0.000755307	349.656
	rs2070426	C	G	-0.0106049	0.00200942	3.79997e-08		0.0044	0.0134	0.7424	0.541344	0.5122	5.58475e-05	5.58506e-05	25.855
	rs2070971	T	G	0.0305775	0.00288518	4.79954e-26		0.0249	0.0167	0.1366	0.135602	0.189	0.000219186	0.000219235	101.491
	rs2081687	C	T	-0.0262675	0.00206899	1.39991e-37		-0.0062	0.0136	0.6485	0.663232	0.617	0.000308222	0.000308317	142.73
	rs2104012	A	G	-0.0184133	0.00235534	7.89951e-15		0.0097	0.0156	0.5342	0.771495	0.7578	0.000119542	0.000119557	55.3466
	rs2104417	A	G	-0.0206175	0.00291331	4.00037e-13		0.0118	0.0238	0.6182	0.133621	0.0866	9.84203e-05	9.843e-05	45.5664
	rs2106410	G	T	-0.0156811	0.00253836	1.7e-09		-0.0119	0.0172	0.4902	0.185229	0.2014	7.42211e-05	7.42266e-05	34.3619
	rs2114271	G	A	0.0176669	0.00250957	4.30031e-13		0.0021	0.0171	0.9	0.810772	0.8187	9.57712e-05	9.57804e-05	44.3398
	rs213481	T	C	-0.0136706	0.00196834	1.99986e-13		0.0021	0.0133	0.8766	0.472954	0.4704	9.31692e-05	9.31779e-05	43.135
	rs2141875	T	C	-0.0106313	0.00197567	1.79999e-08		-0.0042	0.014	0.7662	0.465706	0.3577	5.62464e-05	5.62496e-05	26.0397
	rs2153271	T	C	-0.0157698	0.00202886	3.80014e-16		0.0201	0.0134	0.1328	0.611522	0.5682	0.000118157	0.000118171	54.7053
	rs2188806	T	C	-0.0121785	0.00197351	1.40001e-09		0.0137	0.0134	0.3073	0.47596	0.3978	7.39865e-05	7.3992e-05	34.2533
	rs2229357	A	G	-0.0334512	0.00232423	6.79986e-49		-0.0074	0.0158	0.64	0.239922	0.2292	0.000408114	0.000408281	189.006
	rs2241160	G	A	-0.0177483	0.00198567	2.19989e-19		-0.0058	0.0136	0.6699	0.416627	0.4052	0.000153122	0.000153145	70.8959
	rs2272188	G	A	-0.0261521	0.00199338	3.80014e-42		0.0247	0.0133	0.0632295	0.477602	0.512	0.00034128	0.000341396	158.043
	rs2282227	A	G	-0.0188336	0.00217149	5.90065e-19		0.0068	0.0137	0.6195	0.295406	0.3705	0.000147657	0.000147679	68.3654
	rs2293476	C	G	0.022208	0.00234846	2.09991e-23		-0.0198	0.0161	0.2195	0.2273	0.2189	0.000173244	0.000173274	80.2143
	rs2303700	C	T	-0.0148619	0.00219855	6.29941e-12		-0.0035	0.0146	0.8136	0.6721	0.6663	9.7354e-05	9.73635e-05	45.0727
	rs2306374	C	T	0.0169909	0.00269124	3.29997e-10		0.0107	0.0217	0.621199	0.160652	0.1028	7.78558e-05	7.78619e-05	36.0447
	rs2349798	T	C	-0.0156425	0.00301249	8.50002e-09		-0.0204	0.0287	0.4776	0.881037	0.9415	5.12919e-05	5.12945e-05	23.7459
	rs247617	A	C	-0.0345879	0.00211555	2.39994e-62		-0.0215	0.0147	0.1433	0.323568	0.2782	0.000523683	0.000523957	242.556
	rs2544090	C	T	0.0130763	0.0022393	1.29999e-09		0.0015	0.0154	0.9216	0.262951	0.2524	6.62782e-05	6.62826e-05	30.6843
	rs2586886	T	C	0.0171913	0.00200739	1.69981e-18		0.0152	0.0136	0.2613	0.609045	0.5402	0.000140742	0.000140762	65.1631
	rs2618566	T	G	0.0124823	0.00208916	1.2e-09		0.0049	0.0145	0.734401	0.660324	0.6698	6.98942e-05	6.98991e-05	32.3585
	rs2802536	C	T	-0.0139925	0.00256641	9.59997e-09		-0.0164	0.0161	0.308	0.821887	0.7689	5.73229e-05	5.73262e-05	26.5381
	rs2806369	A	G	0.0202482	0.00243823	5.19996e-16		-0.0095	0.0195	0.6262	0.794553	0.8663	0.000133852	0.00013387	61.9728
	rs2857648	G	C	0.0112354	0.00203897	1.79999e-08		-0.015	0.0151	0.318	0.383036	0.274	5.96632e-05	5.96668e-05	27.6216
	rs2867125	C	T	-0.0156967	0.00258996	3.09999e-09		-0.0219	0.018	0.2242	0.827539	0.8393	7.03276e-05	7.03326e-05	32.5592
	rs2908007	G	A	-0.0122885	0.00201204	4.30002e-10		-0.0061	0.0138	0.655799	0.40038	0.3488	7.25064e-05	7.25116e-05	33.568
	rs2925979	C	T	-0.0364851	0.0021595	1.9002e-67		0.0187	0.0142	0.1883	0.699928	0.6816	0.000559165	0.000559478	259
	rs2943641	C	T	0.043678	0.00204878	1.69824e-102		-0.0218	0.0138	0.1139	0.648042	0.6343	0.000870261	0.000871019	403.223
	rs3203922	C	G	-0.0267569	0.00222227	5.40008e-36		-0.008	0.0142	0.5722	0.272331	0.3198	0.000283748	0.000283828	131.393
	rs325	C	T	-0.210091	0.00324382	1e-200		0.0338	0.0233	0.1469	0.10108	0.0876	0.00802105	0.00808591	3743.22
	rs326222	C	T	0.0240851	0.00213367	7.8001e-29		-0.0104	0.0139	0.4559	0.694987	0.5845	0.000245936	0.000245996	113.88
	rs34139543	T	C	0.0263664	0.00316248	1.69981e-17		0.0391	0.0279	0.1621	0.109826	0.0589	0.000135929	0.000135947	62.9344
	rs34184329	T	C	0.0179037	0.00297009	1.79999e-10		0.0546	0.0226	0.01585	0.12588	0.0991	7.05413e-05	7.05463e-05	32.6581
	rs34311866	C	T	0.0200945	0.00260865	4.60045e-16		0.0111	0.0167	0.5043	0.177654	0.2014	0.000117982	0.000117995	54.6239
	rs34318939	GA	G	-0.0151975	0.00201584	3.50026e-14		0.0148	0.0136	0.2764	0.564932	0.6197	0.000113534	0.000113547	52.5647
	rs34664906	T	C	0.0207013	0.00215953	1.80011e-23		0.0113	0.0627	0.857	0.37844	0.3777	0.000201607	0.000201648	93.3491
	rs35477346	C	T	0.0164154	0.00215707	1.59993e-16		0.0083	0.0145	0.568	0.299391	0.3112	0.000113044	0.000113057	52.3376
	rs35665085	A	G	0.0294502	0.00447886	1.10002e-12		-0.0079	0.03	0.793201	0.0563576	0.0525	9.225e-05	9.22585e-05	42.7094
	rs35756394	G	A	0.0369345	0.00362162	5.79963e-25		-0.0124	0.0356	0.7286	0.0793305	0.0366	0.000199268	0.000199308	92.2661
	rs35759537	T	C	-0.0143217	0.00249901	6.4e-10		0.0065	0.0174	0.708699	0.194778	0.19	6.43391e-05	6.43432e-05	29.7865
	rs35857370	A	G	0.0173011	0.00229262	1.20005e-13		0.0035	0.0152	0.8183	0.262611	0.2541	0.000115928	0.000115941	53.6728
	rs358702	A	G	0.0126902	0.00220959	3.09999e-09		-0.0039	0.016	0.807	0.276268	0.2263	6.43984e-05	6.44026e-05	29.814
	rs36023504	T	C	0.0171486	0.00205848	1.69981e-17		0.0204	0.0137	0.1382	0.38208	0.3806	0.000138859	0.000138878	64.2912
	rs370688	A	G	0.0398895	0.0052937	9.8992e-15		-0.0223	0.0269	0.4066	0.0363777	0.0683	0.000111555	0.000111568	51.6482
	rs3729931	A	G	-0.0141396	0.00206075	9.30037e-13		0.0083	0.0135	0.5412	0.35805	0.3831	9.19071e-05	9.19156e-05	42.5507
	rs3731696	G	A	0.0196114	0.00300413	6.29941e-11		0.0085	0.0214	0.690799	0.120736	0.1166	8.16589e-05	8.16655e-05	37.8056
	rs3741378	T	C	-0.0224752	0.00284116	6.90081e-17		-0.0037	0.0208	0.8599	0.136727	0.1154	0.000119245	0.000119259	55.2088
	rs3744405	A	G	-0.0149029	0.00201028	5.79963e-14		0.0039	0.0134	0.772101	0.521713	0.4941	0.000110839	0.000110851	51.3165
	rs3757840	G	T	-0.013488	0.00196747	1.50003e-11		0.0022	0.0132	0.8693	0.493988	0.548	9.09499e-05	9.09582e-05	42.1075
	rs3812316	G	C	-0.148768	0.00295434	1e-200		-0.0007	0.0202	0.9726	0.127542	0.1244	0.00492546	0.00494984	2291.44
	rs3817294	G	A	-0.0169117	0.00205418	2.99985e-17		0.0289	0.0146	0.0472096	0.600259	0.7172	0.000137253	0.000137272	63.5475
	rs38191	G	A	-0.0154736	0.00205557	4.60045e-14		0.0031	0.0141	0.8254	0.643028	0.6681	0.00010992	0.000109932	50.8911
	rs3821010	G	A	-0.0124655	0.00219761	5.39995e-10		0.0156	0.0161	0.3335	0.295499	0.2409	6.46974e-05	6.47016e-05	29.9524
	rs3829125	G	C	-0.0279869	0.00275031	1.9002e-24		-0.0068	0.0197	0.73	0.153613	0.1337	0.000203674	0.000203716	94.3066
	rs3912391	A	G	-0.0128465	0.00197546	1.09999e-10		-0.0011	0.0136	0.933	0.507123	0.4001	8.24995e-05	8.25063e-05	38.1948
	rs40565	T	C	0.0245061	0.0025772	5.00035e-21		0.008	0.0158	0.614601	0.821492	0.7765	0.000176132	0.000176163	81.5517
	rs41298373	A	G	0.0202613	0.00348771	3.50002e-09		0.0049	0.0191	0.7988	0.0994547	0.1403	7.35352e-05	7.35406e-05	34.0443
	rs4149056	C	T	0.0291544	0.00279327	5.10035e-27		0.0127	0.0168	0.4479	0.149112	0.2023	0.000215687	0.000215733	99.8698
	rs41780	G	A	-0.0137367	0.00201596	3.10027e-12		0.0061	0.0139	0.663201	0.391836	0.3411	8.99332e-05	8.99413e-05	41.6367
	rs4328458	A	G	0.0119537	0.00199285	1.2e-09		-0.0059	0.0136	0.667	0.44417	0.3944	7.05547e-05	7.05597e-05	32.6643
	rs439401	C	T	0.0810822	0.00205256	1e-200		-0.0294	0.0147	0.0454999	0.637528	0.7171	0.00303847	0.00304773	1410.89
	rs4661718	T	C	0.0118595	0.00202533	2.80001e-10		0.0037	0.015	0.8037	0.623511	0.7265	6.60327e-05	6.60371e-05	30.5707
	rs4711750	A	T	0.0470063	0.00197382	6.99842e-134		-0.0106	0.0132	0.4209	0.499998	0.5032	0.0011048	0.00110602	512.011
	rs4713996	T	C	0.0125068	0.00208506	4.39997e-09		-0.0002	0.0143	0.9916	0.658981	0.6899	7.0303e-05	7.03079e-05	32.5478
	rs4722551	C	T	-0.0395658	0.00269314	8.00018e-51		-0.0109	0.0159	0.4953	0.158703	0.2208	0.000418027	0.000418202	193.599
	rs4731702	T	C	-0.0404808	0.00196854	1.59993e-97		0.0039	0.0131	0.763999	0.493332	0.4614	0.000819202	0.000819874	379.546
	rs4775427	T	C	-0.0140557	0.00199306	1.10002e-13		-0.0024	0.0132	0.8534	0.563408	0.5462	9.71927e-05	9.72022e-05	44.998
	rs4804416	G	T	0.0221963	0.00199133	1.39991e-29		0.0125	0.0135	0.3528	0.427824	0.3919	0.000241205	0.000241263	111.688
	rs4846914	A	G	-0.0504299	0.00201284	4.19759e-147		-0.002	0.0133	0.8822	0.606312	0.5414	0.0012141	0.00121558	562.729
	rs4850047	C	T	0.0186149	0.00289474	1.29999e-10		0.0351	0.0144	0.01503	0.868414	0.6882	7.91932e-05	7.91995e-05	36.664
	rs4953618	G	A	-0.015237	0.00221398	3.19963e-12		0.0235	0.014	0.0920005	0.267705	0.3566	9.10273e-05	9.10355e-05	42.1433
	rs4997380	G	A	-0.0157146	0.00229486	7.8001e-12		-0.0104	0.0172	0.5465	0.740572	0.8032	9.48901e-05	9.48991e-05	43.9318
	rs507666	A	G	-0.0254848	0.00255404	1.59993e-24		0.0045	0.0165	0.7873	0.184755	0.1971	0.000195649	0.000195687	90.5897
	rs524126	C	T	-0.0120561	0.00209884	5.89997e-09		0.0081	0.0145	0.5748	0.668232	0.7071	6.44474e-05	6.44516e-05	29.8367
	rs55670476	C	A	0.0173333	0.00265371	5.40008e-11		-0.0192	0.0181	0.2887	0.169281	0.1582	8.44996e-05	8.45068e-05	39.1209
	rs56001387	G	A	0.0141523	0.00238343	1.6e-09		-0.0198	0.016	0.2161	0.214539	0.225	6.75017e-05	6.75063e-05	31.2508
	rs56139516	C	T	-0.0244248	0.00358328	1.59993e-14		-0.0249	0.0312	0.4249	0.0817729	0.0546	8.95883e-05	8.95964e-05	41.477
	rs56271783	C	G	0.0746905	0.00479103	1.99986e-56		0.0096	0.0254	0.7036	0.0447046	0.0749	0.000476487	0.000476714	220.686
	rs567754	T	C	-0.0143354	0.00209501	8.19974e-12		-0.0114	0.0137	0.4044	0.338628	0.4088	9.20488e-05	9.20573e-05	42.6163
	rs57400569	A	G	-0.0179275	0.00240781	1.20005e-14		-0.0104	0.0141	0.4592	0.214305	0.3256	0.000108232	0.000108244	50.1095
	rs5760176	A	G	-0.0147088	0.0019841	6.4998e-14		0.0246	0.0191	0.1974	0.526398	0.5706	0.000107873	0.000107885	49.9432
	rs581080	C	G	0.018694	0.0025731	2.39994e-13		-0.0283	0.019	0.1376	0.819257	0.8578	0.000103494	0.000103505	47.9157
	rs58148580	T	C	0.0185019	0.00315559	8.69961e-11		-0.04	0.0209	0.0560699	0.109845	0.1138	6.69435e-05	6.6948e-05	30.9924
	rs58542926	T	C	-0.115476	0.00382853	1e-200		0.0385	0.0275	0.1615	0.0740978	0.0626	0.00182972	0.00183307	848.587
	rs58584712	A	G	-0.0132665	0.00240553	3.2e-08		0.0266	0.0252	0.2917	0.21087	0.1653	5.85742e-05	5.85776e-05	27.1174
	rs6065906	C	T	0.0671346	0.00256358	1.99986e-163		-0.0203	0.0186	0.275	0.184599	0.1466	0.00135682	0.00135867	628.97
	rs6102059	T	C	-0.019852	0.00212906	9.49948e-24		0.0206	0.0148	0.1637	0.316161	0.2664	0.000170412	0.000170441	78.9027
	rs61586163	G	A	0.0150184	0.00279417	4.60002e-08		0.0058	0.0177	0.744801	0.14606	0.1745	5.62647e-05	5.62679e-05	26.0482
	rs61733139	C	G	-0.0287501	0.00410934	2.29985e-12		0.0531	0.0536	0.3222	0.0617075	0.0157	9.57161e-05	9.57252e-05	44.3143
	rs61884049	T	C	-0.03185	0.00429681	1.29987e-14		-0.0165	0.0253	0.5144	0.0545388	0.0764	0.000104616	0.000104627	48.4352
	rs61905269	A	G	-0.0228446	0.00275329	2.09991e-19		-0.0208	0.0176	0.2364	0.157386	0.1735	0.000138418	0.000138437	64.0869
	rs632057	G	T	-0.0325332	0.00204099	3.80014e-57		-0.0178	0.0133	0.1787	0.627969	0.5649	0.000494539	0.000494784	229.051
	rs634983	T	C	-0.0176483	0.00204426	2.39994e-19		-0.0092	0.014	0.5094	0.624109	0.6323	0.000146136	0.000146158	67.6611
	rs6432622	G	A	-0.0125496	0.00195775	5.60015e-11		-0.0103	0.0136	0.4467	0.489753	0.4461	7.87132e-05	7.87194e-05	36.4417
	rs6440125	A	G	-0.015183	0.00198542	9.79941e-15		0.0232	0.014	0.09683	0.549906	0.6546	0.000114113	0.000114126	52.8328
	rs6479896	C	T	-0.0287686	0.00197948	3.10027e-51		0.0155	0.0134	0.2479	0.473614	0.4753	0.000412664	0.000412834	191.114
	rs6492721	C	T	-0.0191861	0.00213005	2.39994e-19		0.0028	0.0138	0.8398	0.683684	0.616	0.000159214	0.000159239	73.7168
	rs6517522	C	T	-0.0103694	0.00200846	2.99999e-08		0.0001	0.0139	0.9955	0.488068	0.3572	5.37316e-05	5.37345e-05	24.8754
	rs6559365	A	G	0.0118188	0.00198344	6.29999e-10		0.0124	0.0134	0.353	0.498208	0.494	6.98411e-05	6.9846e-05	32.3339
	rs6562771	A	G	-0.0130465	0.00199359	2.59998e-10		-0.0162	0.0132	0.221	0.555858	0.4975	8.40434e-05	8.40505e-05	38.9097
	rs6574349	A	G	0.011179	0.00212346	3.69999e-09		-0.0092	0.0144	0.5247	0.32062	0.2906	5.44427e-05	5.44456e-05	25.2046
	rs6670040	T	C	-0.0151499	0.00196695	2.09991e-14		-0.0191	0.0134	0.1532	0.501392	0.4858	0.000114759	0.000114772	53.1316
	rs6698963	G	A	-0.0125785	0.00198632	4.79954e-11		-0.0096	0.0135	0.4731	0.461525	0.4158	7.86409e-05	7.86471e-05	36.4083
	rs6733507	G	T	-0.0113994	0.00220496	4.70002e-08		-0.0088	0.0153	0.5657	0.270577	0.2445	5.12937e-05	5.12964e-05	23.7467
	rs67477288	T	C	-0.0277446	0.00427276	3.19963e-11		0.0057	0.0367	0.877	0.0569328	0.0341	8.26594e-05	8.26662e-05	38.2688
	rs6749633	A	G	-0.0130901	0.00217489	2.1e-10		-0.0098	0.015	0.5125	0.281547	0.2659	6.93211e-05	6.93259e-05	32.0932
	rs676210	A	G	-0.0834998	0.00243453	1e-200		0.0112	0.0149	0.4522	0.204497	0.2659	0.00226845	0.00227361	1052.53
	rs6805563	A	G	0.0134526	0.00199181	1.39991e-12		0.0016	0.0137	0.9047	0.431292	0.4288	8.87776e-05	8.87854e-05	41.1016
	rs6805889	G	T	0.0109129	0.00197009	1.79999e-08		0.0108	0.0134	0.419	0.518108	0.5108	5.94676e-05	5.94711e-05	27.5311
	rs6822892	G	A	-0.015454	0.00210224	3.40017e-13		-0.0058	0.0153	0.7038	0.327665	0.2571	0.000105227	0.000105238	48.7181
	rs6831256	G	A	0.0239222	0.00200086	3.80014e-35		0.0026	0.0139	0.8534	0.422491	0.3488	0.00027926	0.000279338	129.314
	rs684773	C	A	0.0260028	0.00233205	2.49977e-29		-0.0278	0.0188	0.1399	0.766815	0.8502	0.000241803	0.000241861	111.965
	rs6861681	A	G	0.0159828	0.00214691	1.9002e-14		-0.0075	0.0135	0.5756	0.302013	0.422	0.000107698	0.00010771	49.8623
	rs7020300	G	A	-0.020473	0.00226975	8.99912e-20		0.0181	0.0154	0.2398	0.25474	0.2538	0.000159147	0.000159172	73.6859
	rs7133378	A	G	-0.0358123	0.00213321	8.30042e-65		0.0231	0.0148	0.1195	0.31646	0.2717	0.000554852	0.00055516	257.001
	rs7134375	A	C	-0.0217013	0.00199212	1.29987e-28		-0.004	0.0135	0.7692	0.431134	0.4101	0.000231006	0.00023106	106.965
	rs7157785	T	G	0.0227697	0.00270244	1.39991e-17		-0.0078	0.0199	0.695	0.16052	0.1338	0.000139728	0.000139748	64.6937
	rs7183117	G	A	0.0116097	0.00199617	1.2e-10		-0.0012	0.0133	0.9281	0.444956	0.5389	6.65758e-05	6.65802e-05	30.8221
	rs7188811	G	A	-0.0179644	0.00249899	2.39994e-13		0.0176	0.0174	0.3142	0.805527	0.8206	0.00010111	0.00010112	46.8119
	rs7222358	C	T	0.0433195	0.00411732	4.00037e-26		-0.0078	0.0248	0.752801	0.0613284	0.0781	0.000216059	0.000216106	100.042
	rs7240035	C	T	-0.0164117	0.00201527	1.29987e-15		-0.0188	0.0133	0.1565	0.588125	0.5397	0.000130488	0.000130506	60.4152
	rs72555385	G	A	0.0763296	0.004598	1e-66		-0.0466	0.0471	0.3224	0.048825	0.022	0.000541151	0.000541444	250.652
	rs72801474	A	G	-0.0330979	0.00341816	6.20012e-23		-0.0076	0.0304	0.8038	0.0922551	0.0558	0.000183478	0.000183512	84.9536
	rs72833352	A	G	-0.0269773	0.00404006	4.19952e-12		-0.0282	0.0336	0.4007	0.0638731	0.0473	8.70321e-05	8.70397e-05	40.2935
	rs72836561	T	C	0.159674	0.00573958	2.60016e-179		0.054	0.0388	0.1641	0.0312316	0.0302	0.00154281	0.00154519	715.32
	rs729005	C	T	0.0270383	0.00387672	1.20005e-12		-0.0723	0.0383	0.0594497	0.0676821	0.0515	9.22628e-05	9.22713e-05	42.7153
	rs7298844	G	A	0.0167121	0.00243014	1.29987e-11		0.003	0.0172	0.8637	0.207837	0.1965	9.19665e-05	9.19749e-05	42.5781
	rs730566	A	C	-0.0149634	0.002254	8.69961e-12		0.0029	0.0149	0.8451	0.258734	0.276	8.58852e-05	8.58925e-05	39.7624
	rs73138856	A	G	-0.020778	0.00354577	1.7e-08		-0.0214	0.0265	0.4191	0.0845981	0.0783	6.68667e-05	6.68712e-05	30.9568
	rs731839	A	G	-0.0234173	0.00209013	3.59998e-29		0.0006	0.0138	0.9654	0.665522	0.6516	0.000244137	0.000244197	113.046
	rs73579379	A	G	-0.025827	0.0028226	6.4998e-22		0.036	0.0275	0.1911	0.143798	0.0656	0.000164251	0.000164278	76.0494
	rs738722	C	T	0.0117554	0.00217082	4.39997e-08		0.0117	0.0152	0.4395	0.700915	0.7395	5.79382e-05	5.79415e-05	26.823
	rs74049344	G	T	0.0141337	0.00225547	1.09999e-09		0.0006	0.0152	0.9669	0.262626	0.2593	7.73691e-05	7.7375e-05	35.8194
	rs742036	A	G	-0.0169241	0.00204058	5.30029e-17		0.0184	0.0145	0.2047	0.375099	0.3319	0.000134276	0.000134294	62.169
	rs7498	A	G	0.0140626	0.00234725	2.99999e-09		-0.0136	0.0154	0.3787	0.235589	0.2449	7.12268e-05	7.12318e-05	32.9755
	rs7528419	G	A	-0.0142854	0.00236393	3.50002e-10		-0.006	0.016	0.7069	0.222045	0.2142	7.05034e-05	7.05084e-05	32.6406
	rs756145	A	G	0.0181313	0.00214883	8.99912e-19		0.0184	0.0142	0.196	0.306008	0.3402	0.000139629	0.000139648	64.6477
	rs76026733	C	T	0.0331683	0.00441505	5.90065e-15		0.0195	0.0374	0.6025	0.0527492	0.0323	0.00010994	0.000109952	50.9005
	rs7638953	A	G	0.0143734	0.00203116	1.80011e-12		-0.0225	0.015	0.1319	0.61892	0.7112	9.7454e-05	9.74635e-05	45.119
	rs76546801	C	T	0.0215402	0.00368821	1.7e-08		-0.015	0.0209	0.4719	0.075996	0.1187	6.51619e-05	6.51662e-05	30.1675
	rs768187	G	C	-0.0261191	0.00272088	3.10027e-23		0.0157	0.0182	0.3883	0.152333	0.1554	0.000176184	0.000176215	81.5754
	rs77169818	T	A	0.0310284	0.00496961	1.2e-10		-0.0217	0.0243	0.3716	0.0418056	0.0811	7.71324e-05	7.71384e-05	35.7098
	rs774211	C	T	0.0180812	0.00264929	1.99986e-13		-0.042	0.0193	0.0293103	0.166277	0.136	9.06439e-05	9.06521e-05	41.9658
	rs77421562	G	A	-0.0337012	0.00579986	5.69994e-09		-0.0548	0.0342	0.1089	0.0292806	0.0414	6.45646e-05	6.45688e-05	29.8909
	rs7748494	G	A	0.0753071	0.00541411	1.20005e-46		0.0034	0.0472	0.9429	0.038898	0.0349	0.000424032	0.000424212	196.381
	rs7754840	C	G	0.0187589	0.00213078	8.9002e-19		-0.0158	0.0138	0.2505	0.311856	0.3613	0.000151035	0.000151058	69.9296
	rs78025076	T	C	0.0535935	0.00699862	6.4998e-16		-0.0646	0.1003	0.5197	0.020315	0.01	0.000114329	0.000114342	52.9327
	rs7815797	C	T	-0.014082	0.00244046	1.09999e-08		0.0018	0.0155	0.9087	0.200418	0.2394	6.35563e-05	6.35603e-05	29.4241
	rs7816345	T	C	0.0153475	0.0026145	2.90001e-10		0.0014	0.019	0.9414	0.168194	0.1395	6.5908e-05	6.59123e-05	30.5129
	rs78444298	A	G	-0.0547034	0.00723645	3.90032e-15		-0.0071	0.0548	0.8972	0.0193816	0.0157	0.000113749	0.000113762	52.6641
	rs79293855	A	G	-0.0624281	0.00567609	8.9002e-29		-0.0478	0.0727	0.5106	0.031222	0.0158	0.000235763	0.000235818	109.168
	rs7942991	T	C	0.0148556	0.00212584	2.80027e-13		-0.0251	0.0164	0.1267	0.3012	0.2053	9.29005e-05	9.29092e-05	43.0106
	rs79561207	A	C	0.0338227	0.00329782	2.60016e-27		0.0084	0.0211	0.690699	0.0995688	0.116	0.000205126	0.000205168	94.9788
	rs79634051	C	G	-0.0513572	0.00589149	5.70033e-19		-0.0226	0.0436	0.6037	0.0282522	0.0285	0.000144823	0.000144844	67.0531
	rs8050136	A	C	-0.0233834	0.00202444	4.30031e-33		-0.0003	0.0134	0.9821	0.394765	0.4009	0.000261281	0.000261349	120.987
	rs8080662	A	G	0.0237905	0.00242143	1.29987e-22		-0.0143	0.0156	0.3591	0.775913	0.7579	0.000196819	0.000196858	91.1317
	rs8088001	G	T	-0.0273039	0.00384575	3.59998e-13		0.0197	0.0285	0.4891	0.0716301	0.1177	9.91507e-05	9.91606e-05	45.9046
	rs8121509	C	T	-0.0199061	0.00198934	3.10027e-23		0.0023	0.0134	0.8655	0.452539	0.5079	0.000196341	0.00019638	90.9105
	rs82825	A	G	0.0290034	0.00255599	8.00018e-31		0.0095	0.0222	0.6693	0.80357	0.8999	0.000265558	0.000265629	122.968
	rs838144	T	C	-0.0267427	0.00201653	5.50047e-41		0.0124	0.0136	0.3622	0.49294	0.5841	0.000357515	0.000357643	165.564
	rs864745	C	T	-0.0170163	0.0019674	2.70023e-18		-0.0075	0.0132	0.5703	0.506128	0.5145	0.000144755	0.000144776	67.0216
	rs870526	T	C	-0.0182896	0.0019616	3.50026e-20		0.0177	0.0136	0.1927	0.523327	0.6167	0.000166891	0.000166919	77.2719
	rs900400	C	T	-0.0178589	0.00201995	3.10027e-20		-0.0103	0.0144	0.4745	0.399213	0.3085	0.000152991	0.000153014	70.8351
	rs918144	T	C	-0.0225206	0.00196311	4.60045e-32		-0.015	0.0133	0.2575	0.470829	0.5587	0.000252726	0.000252789	117.024
	rs936391	A	G	-0.0194559	0.0024911	1.80011e-15		-0.0187	0.0194	0.3348	0.202359	0.1337	0.000122198	0.000122213	56.5761
	rs9370410	G	A	0.0124226	0.00218225	1.2e-08		0.0045	0.0154	0.768799	0.287639	0.2565	6.32416e-05	6.32456e-05	29.2784
	rs9405533	G	A	-0.0115886	0.002078	4.30002e-09		-0.0045	0.0142	0.7527	0.344394	0.3193	6.06444e-05	6.0648e-05	28.0759
	rs9416062	G	A	-0.018138	0.00298356	1.5e-10		-0.0135	0.0202	0.5043	0.87463	0.8791	7.21484e-05	7.21536e-05	33.4022
	rs9508061	G	A	-0.0133356	0.00208082	2.19989e-11		-0.0091	0.0141	0.521	0.347152	0.3244	8.06096e-05	8.06161e-05	37.3198
	rs9508742	T	C	0.0115916	0.00202471	2.30001e-08		-0.0077	0.0138	0.5759	0.603056	0.4124	6.43285e-05	6.43327e-05	29.7817
	rs954244	G	C	0.0176481	0.00224884	3.40017e-16		0.0082	0.0169	0.6256	0.254477	0.1929	0.000118178	0.000118192	54.7147
	rs9577924	G	A	0.0310475	0.00225221	2.39994e-46		-0.0021	0.0155	0.8915	0.261478	0.2469	0.00037229	0.000372429	172.409
	rs964184	C	G	-0.279913	0.00286797	1e-200		0.0195	0.0189	0.3031	0.866653	0.8565	0.0181094	0.0184434	8538.05
	rs9659978	G	A	0.0230208	0.00342565	4.10015e-11		0.0599	0.0246	0.0149001	0.906033	0.919	9.02382e-05	9.02463e-05	41.7779
	rs9687846	A	G	0.0499153	0.00245986	4.60045e-95		-0.0125	0.0192	0.5138	0.200648	0.1385	0.000799227	0.000799866	370.284
	rs991121	G	C	0.0115245	0.00215521	2.59998e-08		-0.0059	0.0146	0.6844	0.687897	0.7142	5.7029e-05	5.70322e-05	26.402
Fasting blood glucose-LPS	rs10084197	G	A	0.016	0.0035	4.63799e-06		-0.0009	0.016	0.956	0.712	0.2447	0.000104989	0.000105	6.09754
	rs10276674	C	T	0.039	0.0043	7.77141e-20		-0.0032	0.0163	0.8462	0.836	0.2074	0.00041707	0.000417244	24.2302
	rs10493751	G	A	1.9	0.4	3.35598e-06		-0.073	0.0422	0.0839305	0.992	0.0484	0.0572979	0.0607805	3529.65
	rs10811661	C	T	-0.019	0.004	1.29601e-06		0.0069	0.0186	0.7093	0.801	0.1456	0.000115086	0.000115099	6.68405
	rs10830963	G	C	0.079	0.0037	2.19989e-100		-0.0112	0.0142	0.4299	0.7	0.3553	0.00262122	0.00262811	152.62
	rs10849893	G	C	-0.019	0.0037	5.18203e-07		0.0228	0.0153	0.1359	0.625	0.2859	0.000169219	0.000169247	9.82853
	rs10974438	C	A	0.019	0.0033	5.22697e-09		-0.0218	0.0138	0.1141	0.608	0.3813	0.000172079	0.000172108	9.99467
	rs11039138	A	G	-0.021	0.0032	1.74e-10		-0.0054	0.0151	0.7202	0.386	0.2796	0.000209038	0.000209081	12.1418
	rs11041816	G	A	-0.017	0.0033	5.14399e-07		0.0165	0.0132	0.2112	0.54	0.4401	0.000143575	0.000143596	8.3389
	rs11195502	T	C	-0.035	0.0054	1.035e-10		-0.0203	0.0229	0.3745	0.075	0.0924	0.000169969	0.000169998	9.8721
	rs11558471	G	A	-0.029	0.0034	7.0648e-18		-0.0082	0.0135	0.5441	0.748	0.388	0.00031705	0.000317151	18.4176
	rs11603334	A	G	-0.023	0.0041	2.91897e-08		-0.0095	0.0154	0.5374	0.129	0.2345	0.000118876	0.00011889	6.90418
	rs11605924	C	A	-0.022	0.0031	2.99226e-13		0.0295	0.0133	0.0267202	0.542	0.4648	0.000240292	0.00024035	13.9576
	rs11708067	G	A	-0.022	0.0038	6.79e-09		-0.031	0.0176	0.0792501	0.774	0.1676	0.000169326	0.000169355	9.83479
	rs12582367	T	C	0.031	0.0066	2.85503e-06		-0.1198	0.0457	0.00876597	0.062	0.0421	0.000111776	0.000111788	6.49177
	rs1549392	T	G	-0.014	0.0031	4.60999e-06		-0.0014	0.0139	0.921	0.382	0.6492	9.25418e-05	9.25504e-05	5.37458
	rs16913693	G	T	-0.052	0.0098	7.81502e-08		0.0198	0.0432	0.6461	0.983	0.0247	9.03731e-05	9.03813e-05	5.24862
	rs17205999	A	G	0.017	0.0032	2.08401e-07		-0.0003	0.0144	0.9819	0.345	0.2891	0.000130614	0.000130631	7.58598
	rs17747324	C	T	0.024	0.0039	7.50291e-10		-0.0009	0.0173	0.9564	0.808	0.1858	0.000178717	0.000178749	10.3803
	rs2191349	T	G	0.028	0.0031	1.97515e-20		0.0242	0.0132	0.0671197	0.467	0.4532	0.000390292	0.000390445	22.6739
	rs2524299	T	A	-0.029	0.0044	2.59e-11		-0.0069	0.0147	0.641	0.892	0.2755	0.000162037	0.000162063	9.41135
	rs2714337	T	A	0.015	0.0033	4.33202e-06		-0.0171	0.0135	0.2055	0.598	0.4009	0.000108178	0.00010819	6.2828
	rs2716985	G	A	0.059	0.013	4.51305e-06		-0.1179	0.0583	0.0433501	0.987	0.0142	8.93294e-05	8.93374e-05	5.188
	rs2836212	T	C	-0.046	0.0094	1.24099e-06		-0.0017	0.0133	0.8964	0.475	0.5881	0.00105536	0.00105647	61.3513
	rs2908282	A	G	0.064	0.0042	3.50913e-53		-0.0372	0.0214	0.0819408	0.199	0.1113	0.0013058	0.0013075	75.9294
	rs4148804	T	C	0.083	0.014	1.85302e-09		-0.0487	0.0321	0.129	0.013	0.044	0.000176786	0.000176817	10.2681
	rs4712538	C	A	-0.016	0.0034	3.27002e-06		0.0173	0.0155	0.2646	0.612	0.2413	0.000121577	0.000121592	7.06111
	rs4862423	T	C	0.016	0.0034	2.23898e-06		-0.0187	0.0135	0.1645	0.35	0.3939	0.00011648	0.000116494	6.76501
	rs4869272	T	C	0.02	0.0033	2.69699e-09		0.0096	0.0141	0.4954	0.323	0.6709	0.000174937	0.000174967	10.1607
	rs560887	C	T	0.071	0.0034	2.63027e-99		-0.017	0.0145	0.2405	0.674	0.6936	0.00221526	0.00222018	128.93
	rs6113722	A	G	-0.042	0.0077	3.89296e-08		-0.0491	0.035	0.1607	0.04	0.0371	0.000135475	0.000135494	7.86838
	rs6854314	C	T	-0.022	0.0047	3.54503e-06		-0.0108	0.0162	0.5048	0.759	0.2149	0.000177066	0.000177097	10.2844
	rs6976501	A	G	-0.017	0.0036	2.68497e-06		-0.0169	0.014	0.2286	0.207	0.6486	9.48793e-05	9.48883e-05	5.51035
	rs7007825	A	G	0.025	0.0054	3.81399e-06		0.0021	0.0165	0.8962	0.173	0.1986	0.000178839	0.000178871	10.3874
	rs7173964	A	G	-0.02	0.0031	1.04201e-10		-0.0205	0.0132	0.1206	0.38	0.5551	0.00018848	0.000188516	10.9475
	rs7529073	C	T	-0.016	0.0031	1.36e-07		-0.0121	0.0132	0.3599	0.549	0.54	0.000126771	0.000126787	7.36276
	rs7642511	C	T	-0.018	0.0038	1.217e-06		0.029	0.015	0.0541402	0.765	0.2523	0.000116494	0.000116508	6.76584
	rs7644261	G	C	-0.021	0.0034	8.18408e-10		0.0269	0.015	0.0721905	0.742	0.2679	0.000168847	0.000168875	9.80691
	rs780093	C	T	0.032	0.0031	4.22474e-25		-0.0039	0.0139	0.7778	0.606	0.6556	0.000488989	0.000489228	28.4104
	rs8020333	T	C	-0.017	0.0032	2.87197e-07		0.0147	0.0135	0.2743	0.354	0.6224	0.000132179	0.000132197	7.67693
	rs882020	T	C	0.029	0.0045	1.359e-10		-0.0224	0.0182	0.2184	0.121	0.1589	0.000178896	0.000178928	10.3907
	rs9479504	A	G	-0.014	0.0031	2.84099e-06		0.0237	0.0134	0.07801	0.482	0.4137	9.7873e-05	9.78826e-05	5.68424
	rs954750	T	C	0.022	0.0041	5.12897e-08		0.0153	0.0151	0.3128	0.233	0.2608	0.000172992	0.000173022	10.0477
	rs983309	G	T	-0.03	0.0048	7.61395e-10		-0.0356	0.0177	0.0441001	0.903	0.8279	0.000157664	0.000157689	9.1573
Insulin resistance-LPS	rs1015497	C	A	0.021	0.0046	3.22701e-06		0.0225	0.0147	0.1271	0.75	0.2803	0.000165375	0.000165402	6.12568
	rs12759838	T	A	-0.026	0.0054	9.45802e-07		0.0246	0.0165	0.1353	0.808	0.2098	0.000209744	0.000209788	7.76949
	rs35767	G	A	0.029	0.0054	7.57199e-08		-0.0064	0.0161	0.6893	0.885	0.7831	0.000171186	0.000171215	6.34094
	rs588262	C	T	0.065	0.014	1.60602e-06		0.0641	0.0515	0.2127	0.956	0.0184	0.000355441	0.000355567	13.1684
	rs6479526	T	C	0.022	0.0048	4.06397e-06		0.0054	0.0169	0.7474	0.204	0.1839	0.000157188	0.000157212	5.82236
	rs7708079	T	C	-0.042	0.0091	4.33002e-06		-0.0372	0.0343	0.2778	0.071	0.9603	0.000232703	0.000232758	8.62017
	rs780094	C	T	0.02	0.0041	7.62606e-07		-0.0032	0.0139	0.8187	0.606	0.6512	0.000191011	0.000191048	7.07545
	rs9822959	G	T	-0.02	0.0042	1.714e-06		-0.0243	0.0137	0.0747894	0.71	0.6385	0.00016472	0.000164747	6.10141

## Sheet: MAFLD-LBP
				Exposure				Outcome
Trait	SNP	EA	OA	β	SE	P value		β	SE	P value	eaf.exposure	eaf.outcome	R2		F
NAFLD-LBP	rs1397844	C	T	0.101063	0.0211625	1.79201e-06		0.0058	0.0175	0.7383	0.200795	0.1851	0.00327812	0.00328891	2560.78
	rs28601761	G	C	-0.110033	0.0164425	2.20191e-11		0.0018	0.0139	0.8997	0.407555	0.4198	0.00584669	0.00588108	4579.08
	rs2933904	A	G	0.0804682	0.0169093	1.94702e-06		-0.0254	0.0151	0.0922805	0.33002	0.3361	0.00286339	0.00287161	2235.87
	rs3747207	A	G	0.288601	0.019822	5.07341e-48		-0.0282	0.0164	0.0864609	0.222664	0.2212	0.0288326	0.0296886	23115.9
	rs429358	C	T	-0.136615	0.0239288	1.13501e-08		0.0223	0.0194	0.2509	0.15507	0.1509	0.00489075	0.00491478	3826.71
	rs710462	T	G	-0.0759048	0.0164732	4.06996e-06		0.0012	0.0139	0.9286	0.537773	0.5332	0.00286433	0.00287256	2236.61
	rs7144175	C	G	0.114681	0.0243596	2.503e-06		-0.0034	0.0219	0.878	0.109344	0.1082	0.00256164	0.00256822	1999.65
	rs73001065	C	G	0.281009	0.0326406	7.35699e-18		0.0111	0.0259	0.669599	0.063618	0.0732	0.00940813	0.00949749	7394.86
	rs77888509	A	G	-0.114621	0.0243933	2.61601e-06		-0.0147	0.0228	0.5196	0.084493	0.1009	0.00203255	0.00203669	1585.79
	rs780093	C	T	-0.0769064	0.0166949	4.09298e-06		0.0517	0.0138	0.000180098	0.588469	0.6094	0.00286471	0.00287294	2236.91
	rs8108364	T	C	-0.129307	0.024517	1.33401e-07		-0.0012	0.0211	0.9538	0.861829	0.8791	0.0039821	0.00399802	3112.91
	rs9922619	T	G	0.0766643	0.0162305	2.31798e-06		0.0048	0.0135	0.7212	0.437376	0.4323	0.00289261	0.002901	2258.75
Percent liver fat-LBP	rs10279626	C	G	0.0367772	0.00796455	3.89996e-06		-0.029	0.0141	0.0395704	0.373556	0.375	0.000633031	0.000633432	20.8121
	rs10787429	C	T	-0.0603897	0.0086436	2.80027e-12		-0.0078	0.0152	0.6056	0.727416	0.7224	0.00144624	0.00144833	47.5863
	rs10801586	T	C	0.0492256	0.0105349	2.99999e-06		0.0143	0.0186	0.4402	0.157425	0.1567	0.000642827	0.000643241	21.1343
	rs10823835	A	G	-0.0399993	0.00794102	4.70002e-07		-0.0116	0.0141	0.4129	0.403838	0.3946	0.000770382	0.000770976	25.3312
	rs111641453	A	T	0.132482	0.0249733	1.09999e-07		-0.0583	0.0433	0.1777	0.027322	0.0307	0.000932879	0.00093375	30.6793
	rs111868093	T	C	0.127725	0.0256823	6.59994e-07		-0.0465	0.0454	0.3064	0.024225	0.0255	0.00077125	0.000771845	25.3598
	rs112875651	A	G	-0.051381	0.00793123	9.30037e-11		0.0114	0.0142	0.4195	0.394576	0.3915	0.00126132	0.00126291	41.4943
	rs117877405	A	G	0.115136	0.0236311	1.09999e-06		0.0515	0.0438	0.2392	0.02979	0.0307	0.000766282	0.000766869	25.1963
	rs12497066	T	C	-0.0485299	0.00969256	5.49997e-07		-0.0092	0.017	0.5895	0.202231	0.2071	0.00075993	0.000760508	24.9873
	rs140201358	G	C	0.166313	0.0319185	1.89998e-07		0.1218	0.062	0.0494698	0.01466	0.013	0.000799102	0.000799742	26.2763
	rs141493091	A	C	-0.115459	0.0219252	1.40001e-07		0.0477	0.0395	0.2276	0.032927	0.0327	0.000848979	0.0008497	27.9178
	rs1801689	C	A	0.111507	0.0228094	1e-06		-0.0134	0.0409	0.744099	0.02912	0.0292	0.000703058	0.000703553	23.1159
	rs183403107	A	T	0.143264	0.0302244	2.1e-06		0.0654	0.0536	0.2225	0.018566	0.0192	0.000747969	0.000748529	24.5937
	rs183815142	C	G	0.121211	0.0245543	8e-07		-0.0596	0.0473	0.2079	0.026465	0.0245	0.000757073	0.000757646	24.8932
	rs188247550	T	C	0.336267	0.0333567	6.70039e-24		-0.0599	0.0633	0.3443	0.01458	0.0142	0.00324921	0.0032598	107.104
	rs1936811	A	T	-0.03654	0.0079401	4.20001e-06		-0.0077	0.0141	0.5847	0.377044	0.3861	0.000627215	0.000627609	20.6207
	rs2642438	G	A	0.0544951	0.00841918	9.60064e-11		0.0092	0.0159	0.5608	0.7043	0.7066	0.00123696	0.00123849	40.6917
	rs34504021	C	T	-0.0461443	0.0100702	4.60002e-06		-0.0046	0.018	0.7973	0.188093	0.188	0.000650347	0.00065077	21.3817
	rs34901677	G	A	-0.075771	0.0159221	1.89998e-06		0.0059	0.0281	0.834	0.067206	0.067	0.00071983	0.000720348	23.6678
	rs35322575	G	A	0.14456	0.0313665	4.09996e-06		-0.077	0.0568	0.175	0.015103	0.0156	0.000621699	0.000622086	20.4393
	rs429358	C	T	-0.123029	0.010679	1e-30		0.0223	0.0194	0.2509	0.152548	0.1509	0.00391351	0.00392889	129.088
	rs4665985	C	A	0.049457	0.00873937	1.5e-08		-0.0415	0.0155	0.00735394	0.270167	0.276	0.000964587	0.000965518	31.7231
	rs4851919	C	A	-0.0406239	0.00872123	3.2e-06		0.0047	0.0154	0.760801	0.733449	0.731	0.000645273	0.00064569	21.2148
	rs5011596	A	T	0.0481848	0.00900638	8.79995e-08		-0.0004	0.0161	0.9807	0.242255	0.2428	0.000852405	0.000853132	28.0305
	rs56252442	T	G	0.0417856	0.00883101	2.19999e-06		0.0135	0.0159	0.3975	0.252825	0.2465	0.000659668	0.000660104	21.6884
	rs57173831	A	G	-0.102614	0.0216413	2.1e-06		-0.0253	0.0387	0.5132	0.032854	0.0339	0.00066915	0.000669598	22.0003
	rs572024783	C	T	0.300213	0.0601162	5.89997e-07		-0.0887	0.0989	0.3697	0.005256	0.0086	0.000942444	0.000943333	30.9942
	rs58542926	T	C	0.333425	0.0145425	2.50035e-116		0.0176	0.0249	0.4787	0.075455	0.0796	0.0155111	0.0157555	517.662
	rs62226380	T	C	0.0474968	0.00951013	5.89997e-07		0.0264	0.0171	0.1219	0.206408	0.2089	0.000739065	0.000739611	24.3007
	rs6766130	C	T	0.043697	0.0091334	1.7e-06		0.0116	0.0162	0.4759	0.743411	0.7414	0.000728451	0.000728982	23.9514
	rs6865072	T	C	-0.0407851	0.00785491	2.1e-07		0.0023	0.014	0.8723	0.402434	0.404	0.000800044	0.000800684	26.3073
	rs7029757	A	G	-0.0765917	0.0130831	4.79999e-09		0.0349	0.0234	0.1355	0.096424	0.0966	0.00102222	0.00102326	33.6203
	rs738409	G	C	0.229457	0.00932981	1.49968e-133		-0.0276	0.0164	0.0929009	0.213803	0.2231	0.0177002	0.0180191	592.036
	rs7689584	G	T	-0.052944	0.00881597	1.89998e-09		-0.0227	0.0154	0.1413	0.253933	0.2583	0.00106209	0.00106322	34.9331
	rs77693690	C	T	0.189454	0.041032	3.89996e-06		-0.0118	0.066	0.858	0.008799	0.0111	0.000626084	0.000626476	20.5835
	rs78611415	T	C	0.0640171	0.0128282	5.99998e-07		-0.0399	0.0231	0.0841996	0.10032	0.0984	0.000739771	0.000740319	24.3239
	rs80254170	G	A	-0.0742203	0.014874	5.99998e-07		0.0145	0.0253	0.5681	0.071951	0.077	0.00073567	0.000736212	24.189
	rs8736	T	C	0.0356981	0.00774426	4e-06		-0.0004	0.0142	0.9769	0.436868	0.4353	0.000627019	0.000627412	20.6143
	rs9912587	A	G	0.049031	0.010556	3.40001e-06		-0.0235	0.0189	0.2133	0.160216	0.1601	0.000646912	0.00064733	21.2687
Overweight-LBP	rs10182181	G	A	0.057	2.1e-10	0.009		0.0027	0.0137	0.8444	0.5	0.4807	0.0016245	0.00162714	258.477
	rs10493736	C	G	-0.054	4.20001e-06	0.012		0.0027	0.018	0.8805	0.267	0.1791	0.00114139	0.00114269	181.52
	rs10853932	C	T	0.067	1.29999e-09	0.011		-0.0013	0.0142	0.9289	0.691	0.6384	0.00191697	0.00192066	305.102
	rs11639885	A	G	-0.085	2.1e-06	0.018		-0.0119	0.0251	0.634501	0.076	0.0807	0.00101474	0.00101577	161.358
	rs11847697	T	C	0.13	7.79992e-07	0.026		-0.0062	0.0326	0.85	0.042	0.0458	0.00135998	0.00136183	216.331
	rs12444979	T	C	-0.079	1.79999e-09	0.013		0.0238	0.0198	0.2291	0.06	0.138	0.000703985	0.000704481	111.909
	rs12623218	A	T	0.11	5.79963e-22	0.012		0.0061	0.018	0.732799	0.881	0.8281	0.0025371	0.00254356	404.052
	rs13078807	G	A	0.059	1.09999e-07	0.011		-0.0006	0.0178	0.973	0.183	0.2004	0.0010409	0.00104198	165.522
	rs13130484	T	C	0.071	3.90032e-14	0.0094		-0.0041	0.0138	0.768399	0.424	0.4365	0.00246227	0.00246834	392.104
	rs1421085	C	T	0.14	5.79963e-50	0.0092		0.0037	0.0137	0.786001	0.448	0.4049	0.009694	0.0097889	1555
	rs1865719	G	A	0.044	1.29999e-06	0.0092		-0.0242	0.0141	0.0867401	0.767	0.6359	0.000691969	0.000692448	109.997
	rs2030323	C	A	0.079	1.10002e-12	0.011		0.034	0.0165	0.0396296	0.783	0.787	0.00212083	0.00212534	337.616
	rs2112347	G	T	-0.047	2.90001e-07	0.0092		-0.0268	0.0141	0.0571202	0.381	0.3684	0.00104194	0.00104302	165.687
	rs2155645	T	C	-0.048	2.80001e-06	0.01		-0.016	0.0157	0.3072	0.267	0.2502	0.000901836	0.00090265	143.389
	rs2196618	G	A	0.051	1.2e-06	0.011		-0.0049	0.0154	0.750699	0.767	0.7347	0.000929655	0.00093052	147.816
	rs2206277	T	C	0.08	5.60015e-12	0.012		0.0111	0.0177	0.5296	0.096	0.179	0.00111084	0.00111207	176.656
	rs2568958	A	G	0.062	1.10002e-11	0.0092		0.0127	0.014	0.3649	0.65	0.607	0.00174902	0.00175208	278.324
	rs2596125	T	C	-0.052	5.89997e-09	0.009		0.0142	0.0139	0.3052	0.442	0.4123	0.00133381	0.00133559	212.162
	rs4929923	C	T	0.048	2.99999e-07	0.0093		0.0118	0.0148	0.4239	0.729	0.6364	0.000910352	0.000911181	144.744
	rs523288	T	A	0.099	1.69981e-20	0.011		-0.0048	0.0158	0.7615	0.288	0.2411	0.00401951	0.00403573	641.088
	rs633715	C	T	0.078	4.00037e-12	0.011		0.0153	0.0167	0.3603	0.267	0.2092	0.00238141	0.0023871	379.197
	rs6669189	T	C	0.045	1.6e-06	0.0093		0.0176	0.0138	0.2041	0.388	0.4088	0.000961697	0.000962623	152.915
	rs7184597	C	T	-0.055	1.09999e-07	0.01		-0.0059	0.0144	0.683	0.729	0.6647	0.00119523	0.00119666	190.093
	rs729174	C	G	0.048	2.1e-07	0.0093		0.0073	0.0138	0.5999	0.408	0.465	0.001113	0.00111424	177
	rs7503807	C	A	-0.041	4.20001e-06	0.009		-0.0016	0.0137	0.904	0.467	0.4418	0.000836839	0.00083754	133.046
	rs7569678	G	A	-0.044	8e-07	0.009		-0.001	0.0136	0.9395	0.492	0.5615	0.000967752	0.00096869	153.879
	rs7973894	A	G	0.045	5.30005e-07	0.009		0.0146	0.0136	0.2817	0.492	0.4626	0.00101224	0.00101327	160.96
	rs8028313	G	C	-0.065	2e-09	0.011		-0.0061	0.0162	0.706401	0.22	0.2265	0.00145002	0.00145213	230.675
	rs815610	G	C	-0.041	3.79997e-06	0.009		-0.0074	0.0136	0.5833	0.533	0.5515	0.000836839	0.00083754	133.046
	rs887912	C	T	-0.048	1.5e-06	0.01		0.042	0.0148	0.00446303	0.681	0.7069	0.00100104	0.00100204	159.177
	rs9816226	T	A	0.07	2e-09	0.012		-0.0125	0.0176	0.4771	0.851	0.8185	0.00124263	0.00124418	197.641
Obesity-LBP	rs10176641	A	G	0.1489	40480379	2.80802e-06		-0.0362	0.0232	0.1193	0.1344	0.0952	0.00515865	0.0051854	4037.41
	rs10938398	A	G	0.1073	45186139	9.29908e-07		-0.0052	0.0138	0.704001	0.4729	0.4366	0.00573973	0.00577287	4494.82
	rs11030112	A	G	0.1334	27705188	9.68902e-09		-0.0038	0.0145	0.792399	0.3285	0.3121	0.00785097	0.00791309	6161.23
	rs112849662	G	A	0.1943	74444729	2.58202e-06		0.0366	0.0281	0.193	0.0757	0.0634	0.00528305	0.00531111	4135.29
	rs115881710	G	A	0.289	12406006	6.78797e-07		0.0567	0.059	0.3364	0.0383	0.0144	0.00615268	0.00619077	4820.2
	rs117280037	C	T	0.4509	5937705	6.17305e-07		-0.0457	0.054	0.3968	0.0158	0.0188	0.00632311	0.00636335	4954.58
	rs1235369	G	A	-0.2336	90973738	3.32001e-06		0.0319	0.0359	0.3749	0.05333	0.039	0.00550993	0.00554045	4313.86
	rs12542766	G	A	-0.1022	19939672	3.61601e-06		-0.006	0.0141	0.6732	0.5644	0.6289	0.00513578	0.0051623	4019.43
	rs12967878	C	T	0.1687	57826570	3.30499e-09		-0.009	0.016	0.574399	0.1811	0.2346	0.0084413	0.00851317	6628.45
	rs149032217	A	G	0.9255	21464872	4.69105e-06		-0.1422	0.0989	0.1504	0.003467	0.0054	0.00591873	0.00595397	4635.83
	rs17438773	G	A	0.3606	6456863	2.683e-06		-0.0097	0.0483	0.8404	0.02131	0.0209	0.00542388	0.00545346	4246.13
	rs1778784	A	G	0.111	28427385	3.22701e-06		0.007	0.0178	0.693499	0.3076	0.1969	0.00524831	0.005276	4107.96
	rs184531166	A	G	0.2545	212868914	3.07702e-06		0.05	0.0571	0.3812	0.04272	0.0175	0.00529756	0.00532577	4146.71
	rs216855	G	A	0.1265	6085513	2.67202e-06		0.0273	0.0155	0.0785905	0.7886	0.7313	0.00533547	0.00536409	4176.55
	rs2272177	C	G	0.1465	95162113	7.05294e-07		-0.017	0.0174	0.3283	0.1662	0.1895	0.00594837	0.00598397	4659.19
	rs28587234	A	G	0.854	1879151	2.41102e-07		-0.0226	0.0765	0.7678	0.005	0.0101	0.00725669	0.00730974	5691.45
	rs303721	T	C	-0.1029	14473556	3.80601e-06		0.0097	0.0138	0.4823	0.5934	0.555	0.00510947	0.00513571	3998.72
	rs4456500	A	G	0.1137	53376930	4.37703e-07		-0.0071	0.0146	0.6269	0.4114	0.4385	0.00626088	0.00630033	4905.51
	rs4808851	T	C	-0.1335	18843622	5.07096e-08		-0.0091	0.0149	0.5441	0.2789	0.2935	0.00716864	0.0072204	5621.89
	rs62048402	A	G	0.2673	53803223	2.40381e-33		0.0037	0.0137	0.784701	0.4181	0.4049	0.0347661	0.0360184	28044.3
	rs6545709	A	G	-0.1644	59150222	2.46297e-06		-0.0072	0.0229	0.752199	0.1145	0.1029	0.00548059	0.0055108	4290.77
	rs71245092	A	G	0.1499	76679561	1.17899e-07		-0.0194	0.0197	0.325	0.1862	0.1496	0.00680974	0.00685643	5338.5
	rs72892910	T	G	0.1293	50816887	2.02698e-06		0.0075	0.0181	0.6783	0.2025	0.1707	0.00539986	0.00542918	4227.22
	rs73156577	A	T	0.813	143786235	8.96995e-07		0.0068	0.0571	0.9049	0.005395	0.0159	0.00709338	0.00714405	5562.45
	rs75559095	C	A	0.1827	84132226	1.734e-07		0.002	0.0249	0.9362	0.1103	0.0853	0.00655128	0.00659448	5134.54
	rs7563362	G	A	0.1889	620297	2.35901e-09		0.0149	0.0194	0.444	0.8545	0.8544	0.00887297	0.0089524	6970.45
	rs79598028	T	C	-0.139	85374721	3.40298e-07		-0.0048	0.0201	0.8117	0.2092	0.1485	0.00639275	0.00643388	5009.5
	rs9611525	T	C	0.1088	41640659	2.00401e-06		-0.0112	0.0146	0.4421	0.357	0.3507	0.00543459	0.00546429	4254.56
Type 2 diabetes-LBP	rs10077431	A	C	-0.0487	0.0089	4.75499e-08		0.0047	0.0163	0.7723	0.214668	0.217	0.000799666	0.000800306	524.732
	rs10087241	A	G	-0.0475	0.008	2.79602e-09		0.0024	0.0138	0.8635	0.594893	0.5963	0.00108749	0.00108868	713.805
	rs10100265	C	A	-0.0491	0.0079	6.28796e-10		-0.0284	0.014	0.0426501	0.61049	0.6155	0.00114654	0.00114786	752.61
	rs10114341	C	T	-0.0409	0.0072	1.15101e-08		0.0147	0.0136	0.2779	0.440754	0.4416	0.000824662	0.000825342	541.147
	rs10401969	C	T	0.0921	0.0133	4.13143e-12		0.0104	0.0247	0.6732	0.0765858	0.0809	0.00119976	0.0012012	787.584
	rs1050226	G	A	-0.0491	0.0074	3.34195e-11		0.0064	0.0137	0.641899	0.406792	0.4037	0.00116352	0.00116487	763.764
	rs1061813	A	G	-0.0429	0.0073	3.37202e-09		0.0085	0.0136	0.5345	0.537119	0.5273	0.000915133	0.000915972	600.57
	rs1063355	G	T	0.0709	0.0079	3.71535e-19		-0.0095	0.014	0.4982	0.602436	0.6031	0.00240791	0.00241372	1582.59
	rs10740322	A	G	0.0477	0.0085	2.10902e-08		-0.0074	0.0146	0.614301	0.687104	0.682	0.000978339	0.000979297	642.09
	rs10811661	C	T	-0.1569	0.0098	4.13238e-58		0.0146	0.0177	0.4098	0.173605	0.1751	0.0070636	0.00711384	4664.29
	rs10830963	G	C	0.0909	0.008	5.84655e-30		-0.0196	0.0152	0.1987	0.275768	0.2784	0.0033005	0.00331143	2171.18
	rs10842994	T	C	-0.0755	0.0091	1.01508e-16		-0.042	0.0169	0.0131299	0.197025	0.1974	0.00180363	0.00180689	1184.71
	rs10974438	C	A	0.0591	0.0075	3.01301e-15		-0.0036	0.0142	0.8009	0.351215	0.3548	0.00159176	0.0015943	1045.33
	rs11098676	C	T	0.054	0.0096	2.02698e-08		0.0028	0.0165	0.8676	0.787639	0.7882	0.000975483	0.000976435	640.213
	rs11107116	T	G	0.0467	0.0085	3.74999e-08		-0.0326	0.0164	0.0468695	0.219714	0.2167	0.000747783	0.000748342	490.661
	rs1111875	T	C	-0.0948	0.0072	3.61493e-39		0.0012	0.0138	0.931	0.408262	0.4123	0.00434225	0.00436119	2859.48
	rs11257655	T	C	0.0737	0.0087	1.96607e-17		-0.0156	0.0169	0.3548	0.206773	0.2072	0.00178179	0.00178497	1170.34
	rs1127655	T	C	-0.0438	0.0079	2.47098e-08		0.0059	0.0134	0.662	0.529064	0.5305	0.000955979	0.000956894	627.401
	rs11708067	G	A	-0.0965	0.0086	5.93335e-29		0.0053	0.0158	0.7349	0.23899	0.2398	0.00338731	0.00339882	2228.48
	rs11925227	A	G	-0.0534	0.0095	2.24999e-08		0.025	0.0176	0.1549	0.183439	0.1892	0.000854265	0.000854996	560.59
	rs11926707	C	T	0.0463	0.0082	1.68601e-08		-0.0038	0.0143	0.790901	0.625556	0.6225	0.00100426	0.00100527	659.117
	rs12088739	G	A	-0.0884	0.013	9.79264e-12		-0.0019	0.0236	0.9354	0.0898481	0.0908	0.00127808	0.00127971	839.062
	rs12299509	G	A	0.0467	0.0073	2.08699e-10		-0.0016	0.014	0.9066	0.478622	0.4647	0.00108845	0.00108964	714.436
	rs12617659	T	C	-0.0685	0.0103	2.82683e-11		-0.002	0.0194	0.9173	0.147238	0.1434	0.00117831	0.0011797	773.486
	rs12910825	G	A	0.0517	0.0074	2.16421e-12		-0.0061	0.014	0.663599	0.360391	0.3754	0.00123225	0.00123377	808.94
	rs12945601	C	T	-0.048	0.008	1.71799e-09		0.0232	0.0139	0.095929	0.613603	0.6085	0.00109253	0.00109373	717.117
	rs12970134	A	G	0.0555	0.008	5.30884e-12		0.0022	0.016	0.8923	0.26512	0.2719	0.00120026	0.0012017	787.912
	rs13234269	A	T	-0.0583	0.0078	6.9775e-14		0.015	0.0135	0.2695	0.492515	0.4951	0.00169906	0.00170196	1115.91
	rs13239186	T	C	0.0539	0.0085	2.70402e-10		0.0064	0.0149	0.666801	0.302029	0.3061	0.00122488	0.00122638	804.095
	rs13330951	G	A	-0.0456	0.0081	1.53801e-08		0.0155	0.0137	0.258	0.488314	0.4877	0.00103911	0.00104019	682.017
	rs13389219	T	C	-0.0722	0.0074	2.1062e-22		-0.0036	0.0139	0.7952	0.394368	0.3991	0.00249009	0.00249631	1636.74
	rs1359790	A	G	-0.0796	0.008	2.79512e-23		0.008	0.015	0.5947	0.2867	0.2839	0.00259153	0.00259826	1703.59
	rs1496653	G	A	-0.0769	0.0088	2.57217e-18		-0.015	0.0167	0.3689	0.204782	0.2041	0.00192602	0.00192974	1265.26
	rs1552224	C	A	-0.1034	0.0101	8.63575e-25		-0.0161	0.0185	0.3857	0.15421	0.1591	0.00278898	0.00279679	1833.75
	rs16988333	G	A	-0.0745	0.013	9.16896e-09		0.0078	0.0244	0.7492	0.0904035	0.0841	0.000912802	0.000913636	599.038
	rs17086692	T	G	-0.0467	0.0084	2.48102e-08		0.0056	0.0147	0.705	0.313426	0.3096	0.000938612	0.000939494	615.992
	rs17168486	T	C	0.0742	0.0094	2.17721e-15		-0.0053	0.0178	0.7652	0.173603	0.178	0.00157973	0.00158223	1037.41
	rs17405722	A	G	0.087	0.0146	2.27798e-09		0.0183	0.0256	0.4749	0.0741526	0.0755	0.00103928	0.00104037	682.13
	rs17411031	G	C	-0.045	0.0081	3.03501e-08		0.0114	0.0155	0.4625	0.261729	0.2619	0.000782569	0.000783182	513.504
	rs1758632	G	C	0.0491	0.0081	1.36e-09		0.0313	0.014	0.0248302	0.623407	0.6254	0.00113198	0.00113326	743.036
	rs17631783	T	C	-0.0487	0.0089	3.94903e-08		-0.0017	0.0154	0.9109	0.26346	0.2645	0.000920447	0.000921295	604.06
	rs17791513	G	A	-0.1027	0.0148	4.61424e-12		-0.0424	0.0288	0.1409	0.0605985	0.0607	0.00120084	0.00120228	788.292
	rs1801214	T	C	0.0903	0.0074	5.51569e-34		0.0211	0.0138	0.1257	0.599585	0.5991	0.00391531	0.0039307	2577.22
	rs1899951	T	C	-0.1118	0.0109	1.63682e-24		0.0029	0.0208	0.8881	0.123288	0.1209	0.00270204	0.00270936	1776.43
	rs2058913	T	A	-0.0491	0.0078	3.26099e-10		0.0028	0.0136	0.8369	0.565008	0.573	0.00118503	0.00118643	777.902
	rs2237892	T	C	-0.096	0.0157	8.74601e-10		-0.0295	0.0284	0.2999	0.0624896	0.0604	0.00107983	0.001081	708.772
	rs2246618	T	C	0.0513	0.0084	1.20301e-09		0.003	0.0145	0.836	0.307253	0.3139	0.0011203	0.00112156	735.366
	rs2261181	T	C	0.0985	0.0118	9.1791e-17		-0.0111	0.023	0.629001	0.09647	0.0961	0.00169136	0.00169423	1110.85
	rs2294120	G	A	-0.0443	0.0079	1.61801e-08		-0.0155	0.0136	0.2534	0.455879	0.4641	0.000973604	0.000974553	638.979
	rs2296173	G	A	0.065	0.0087	7.65773e-14		0.0013	0.0165	0.9368	0.212011	0.2146	0.00141168	0.00141367	926.894
	rs2299383	T	C	0.0412	0.0073	1.49001e-08		0.0069	0.0139	0.617999	0.423455	0.426	0.000828829	0.000829516	543.884
	rs243019	C	T	0.0566	0.0071	2.28981e-15		0.0151	0.0137	0.2706	0.455831	0.4628	0.00158928	0.00159181	1043.69
	rs2493394	G	A	0.073	0.0113	1.15101e-10		0.0097	0.0219	0.6562	0.107338	0.1069	0.00102121	0.00102226	670.257
	rs2796441	A	G	-0.0715	0.0073	1.962e-22		0.0088	0.0146	0.549301	0.416458	0.4127	0.00248477	0.00249095	1633.23
	rs2820426	G	A	0.0521	0.0073	1.30197e-12		-0.0036	0.0139	0.793601	0.610058	0.6139	0.00129145	0.00129312	847.85
	rs2867125	C	T	0.0601	0.0096	4.32504e-10		0.0034	0.0179	0.851	0.827825	0.8267	0.00102965	0.00103071	675.797
	rs2908282	A	G	0.0552	0.0094	4.25001e-09		0.0206	0.0179	0.2505	0.177395	0.1776	0.000889285	0.000890076	583.591
	rs2925979	C	T	-0.0534	0.0078	9.0615e-12		-0.0279	0.015	0.0623706	0.70085	0.7002	0.00119571	0.00119714	784.924
	rs2943656	G	A	0.0902	0.0074	6.6973e-34		-0.0134	0.0141	0.3425	0.635133	0.6333	0.00377088	0.00378515	2481.79
	rs3217992	T	C	0.0527	0.0073	7.2277e-13		0.0092	0.0141	0.5128	0.369901	0.3774	0.00129463	0.00129631	849.942
	rs340874	C	T	0.0626	0.0073	8.40621e-18		-0.0266	0.0137	0.0515003	0.563904	0.562	0.00192737	0.0019311	1266.15
	rs348330	A	G	-0.0487	0.0081	1.86402e-09		0.0067	0.0143	0.636999	0.633451	0.6376	0.00110137	0.00110258	722.924
	rs3756784	G	T	0.0505	0.0091	2.58899e-08		-0.0043	0.0183	0.8125	0.185838	0.1972	0.000771717	0.000772313	506.378
	rs3802177	A	G	-0.1217	0.008	2.32113e-52		-0.0091	0.0147	0.537901	0.311281	0.3116	0.00635047	0.00639106	4190.39
	rs459193	G	A	0.0711	0.0083	8.80846e-18		-0.0014	0.0155	0.9295	0.745338	0.7434	0.00191905	0.00192274	1260.67
	rs4622883	G	A	-0.0435	0.0078	3.01599e-08		0.0072	0.0136	0.5992	0.508544	0.509	0.000945849	0.000946744	620.746
	rs4686471	C	T	0.0534	0.0081	4.28154e-11		-0.0319	0.014	0.0223702	0.609775	0.6106	0.00135705	0.0013589	890.981
	rs4812829	A	G	0.0532	0.0095	2.44298e-08		0.005	0.0186	0.7877	0.160871	0.1587	0.000764117	0.000764701	501.387
	rs4823182	G	A	0.0482	0.0077	3.35799e-10		0.0006	0.0144	0.9644	0.335748	0.3397	0.00103626	0.00103734	680.146
	rs4865796	A	G	0.053	0.0078	1.32892e-11		-0.0135	0.0147	0.3555	0.69309	0.6901	0.00119504	0.00119647	784.482
	rs516946	C	T	0.0824	0.0085	3.15864e-22		0.0354	0.0158	0.0251802	0.760633	0.7565	0.00247243	0.00247856	1625.1
	rs5215	T	C	-0.0678	0.0073	2.08882e-20		-0.0036	0.0147	0.8066	0.639941	0.6371	0.00211838	0.00212287	1391.89
	rs55966194	G	C	-0.0526	0.0088	2.25398e-09		-0.0242	0.0151	0.1083	0.281312	0.2785	0.00111874	0.00112	734.341
	rs576674	A	G	-0.0654	0.0097	1.79184e-11		-0.0075	0.0181	0.6772	0.832515	0.8318	0.00119276	0.00119419	782.984
	rs6059662	G	A	0.0446	0.0079	1.51199e-08		-0.0072	0.0147	0.6252	0.663176	0.6712	0.000888652	0.000889442	583.175
	rs61953351	T	G	-0.07	0.0091	1.97606e-14		-0.0074	0.0157	0.636499	0.249902	0.2545	0.00183702	0.0018404	1206.68
	rs622217	C	T	-0.0485	0.0077	3.12903e-10		-0.0059	0.0136	0.664899	0.483932	0.4852	0.00117491	0.00117629	771.253
	rs6494307	G	C	-0.0443	0.0078	1.66802e-08		-0.035	0.0137	0.0102799	0.426225	0.427	0.000959882	0.000960805	629.965
	rs6515236	C	A	-0.0504	0.0091	3.34303e-08		0.0262	0.0157	0.0941499	0.24933	0.25	0.000950856	0.000951761	624.035
	rs67232546	T	C	0.0596	0.0096	4.66101e-10		-0.0016	0.0168	0.9263	0.209222	0.2103	0.0011754	0.00117678	771.572
	rs6767484	G	A	0.1209	0.0076	2.70085e-56		0.0075	0.0147	0.6101	0.312261	0.3126	0.00627804	0.0063177	4142.29
	rs6785040	C	T	-0.0633	0.0111	1.26401e-08		-0.0102	0.0191	0.5938	0.15066	0.1504	0.00102546	0.00102651	673.045
	rs6795735	T	C	-0.0558	0.0073	1.63005e-14		0.0062	0.0138	0.653501	0.410912	0.4167	0.0015074	0.00150967	989.837
	rs6878122	A	G	-0.0564	0.0079	1.18796e-12		0.0088	0.0148	0.5528	0.681791	0.6917	0.00138023	0.00138214	906.219
	rs6960043	C	T	0.064	0.0071	3.61077e-19		-0.0053	0.0136	0.6978	0.521837	0.5218	0.00204409	0.00204828	1342.98
	rs7144011	T	G	0.0482	0.0085	1.63599e-08		-0.0144	0.0164	0.3821	0.221063	0.2151	0.000800097	0.000800737	525.015
	rs7177055	A	G	0.0647	0.0079	2.746e-16		0.0027	0.0149	0.8558	0.718289	0.7046	0.00169411	0.00169698	1112.65
	rs7240767	C	T	0.0451	0.0081	2.157e-08		-0.0154	0.0144	0.2845	0.383677	0.3803	0.00096196	0.000962887	631.33
	rs72802358	C	G	-0.1168	0.0133	1.97015e-18		0.0063	0.0223	0.777301	0.101594	0.1049	0.00249033	0.00249654	1636.89
	rs72892910	T	G	0.0648	0.0099	6.42836e-11		0.0075	0.0181	0.6783	0.172394	0.1707	0.00119819	0.00119963	786.553
	rs735949	C	T	-0.0711	0.0106	1.94581e-11		0.0103	0.0194	0.5951	0.14115	0.1452	0.00122565	0.00122716	804.602
	rs753270	C	T	0.0528	0.0079	2.70209e-11		0.0122	0.0139	0.3792	0.583535	0.5789	0.00135501	0.00135685	889.638
	rs7561798	G	A	0.04	0.0072	2.79402e-08		0.0141	0.0142	0.3199	0.482171	0.4848	0.000798983	0.000799622	524.283
	rs7572970	G	A	0.059	0.0087	1.39091e-11		-0.004	0.0151	0.7891	0.722047	0.7173	0.00139724	0.00139919	917.401
	rs7607777	T	G	-0.137	0.0125	9.39723e-28		0.0005	0.0222	0.9838	0.105906	0.1031	0.00355447	0.00356715	2338.85
	rs7674212	T	G	-0.0465	0.0075	6.18201e-10		0.0181	0.0139	0.195	0.408864	0.4129	0.00104521	0.0010463	686.021
	rs7685296	T	C	-0.0511	0.0081	2.31702e-10		0.0259	0.0151	0.0858104	0.279365	0.2849	0.00105138	0.00105249	690.077
	rs7729395	T	C	0.1373	0.016	1.10103e-17		0.0656	0.0317	0.0383804	0.0509409	0.0502	0.00182277	0.00182609	1197.3
	rs7756992	G	A	0.1297	0.0078	5.99929e-62		0.0184	0.0151	0.2219	0.266896	0.2687	0.00658291	0.00662653	4344.78
	rs7786095	G	A	-0.0743	0.0129	9.64295e-09		0.0149	0.0222	0.5027	0.10386	0.1053	0.00102762	0.00102868	674.465
	rs780094	C	T	0.0692	0.0074	5.15941e-21		0.0524	0.0138	0.0001417	0.612845	0.6094	0.00227236	0.00227754	1493.3
	rs7845219	C	T	-0.0422	0.0072	4.54496e-09		0.0108	0.0136	0.4262	0.492786	0.5004	0.000890235	0.000891028	584.215
	rs7903146	T	C	0.3059	0.0077	1e-200		-0.0007	0.015	0.9637	0.291585	0.2904	0.0386582	0.0402128	26366.1
	rs7929543	C	A	0.0828	0.0138	2.19902e-09		-0.0482	0.0246	0.0502505	0.0831599	0.0834	0.00104544	0.00104653	686.173
	rs7955901	T	C	-0.0444	0.0072	7.16094e-10		0.0021	0.0136	0.8773	0.556668	0.5462	0.000973019	0.000973967	638.595
	rs8068804	A	G	0.0587	0.0078	4.41062e-14		0.0076	0.0144	0.6006	0.325097	0.3214	0.00151203	0.00151432	992.885
	rs8108269	G	T	0.0644	0.0079	3.11387e-16		-0.0138	0.0151	0.3627	0.281015	0.2823	0.00167591	0.00167872	1100.68
	rs825476	T	C	0.0524	0.0073	6.80456e-13		-0.0078	0.0138	0.5696	0.580549	0.574	0.00133725	0.00133904	877.961
	rs840967	A	C	-0.0497	0.008	5.44202e-10		0.0046	0.0139	0.7417	0.605922	0.6063	0.00117962	0.00118101	774.347
	rs849135	A	G	-0.0999	0.0072	1.04112e-43		0.0061	0.0136	0.6511	0.499052	0.495	0.00498999	0.00501501	3288.16
	rs853974	C	T	-0.0601	0.0088	7.85778e-12		-0.0119	0.0153	0.4379	0.737586	0.7329	0.00139823	0.00140019	918.053
	rs9369425	A	G	-0.0546	0.0085	1.12899e-10		-0.0252	0.0149	0.0909201	0.708185	0.7087	0.00123217	0.00123369	808.884
	rs963740	T	A	-0.0479	0.0086	2.23198e-08		0.0161	0.0149	0.2789	0.294299	0.2993	0.000953039	0.000953948	625.469
	rs9844972	C	G	0.0956	0.0148	1.02601e-10		0.0427	0.0272	0.1157	0.0697229	0.071	0.00118559	0.00118699	778.27
	rs9894220	G	A	-0.0585	0.0079	1.51705e-13		0.0061	0.0136	0.652299	0.43374	0.4289	0.00168107	0.00168391	1104.08
	rs9928094	G	A	0.1045	0.0072	3.58922e-47		-0.0002	0.0136	0.9853	0.42602	0.4254	0.00534059	0.00536927	3520.43
	rs993380	G	A	-0.0507	0.0081	4.58701e-10		0.0272	0.0142	0.0554396	0.66555	0.6569	0.00114435	0.00114566	751.167
	rs9940149	A	G	-0.058	0.0095	9.29095e-10		0.0057	0.0178	0.749501	0.178556	0.177	0.000986821	0.000987796	647.662
Waist circumference-LBP	rs1013402	G	A	0.0250906	0.00191723	3.90032e-39		-0.0031	0.0145	0.8294	0.318423	0.3118	0.000273257	0.000273332	126.324
	rs10150482	A	G	0.0219574	0.00216957	4.49987e-24		-0.0146	0.0165	0.3755	0.22035	0.2147	0.000165655	0.000165682	76.5725
	rs10184230	T	C	-0.0121164	0.00186862	8.9002e-11		0.0287	0.0143	0.0443598	0.647671	0.6553	6.70008e-05	6.70053e-05	30.9674
	rs10185199	A	G	-0.0114529	0.0020405	2e-08		0.0171	0.0151	0.2591	0.280698	0.2884	5.29677e-05	5.29706e-05	24.4811
	rs1019240	T	A	0.0124023	0.00187454	3.69999e-11		-0.0015	0.0142	0.9146	0.643153	0.645	7.06042e-05	7.06092e-05	32.633
	rs10236214	T	C	0.013799	0.00187561	1.9002e-13		0.002	0.0142	0.8862	0.641963	0.6412	8.75313e-05	8.75389e-05	40.4573
	rs10248298	A	C	0.0132553	0.00185427	8.80035e-13		-0.0195	0.0141	0.1674	0.366037	0.3599	8.15451e-05	8.15518e-05	37.6903
	rs1025065	G	T	-0.010284	0.00186623	3.59998e-08		0.0127	0.0149	0.395	0.639097	0.6392	4.87878e-05	4.87902e-05	22.5491
	rs10257197	G	A	-0.0154813	0.00245771	2.99999e-10		0.011	0.0188	0.557799	0.841665	0.8378	6.38794e-05	6.38835e-05	29.5247
	rs10269774	A	G	0.0119597	0.00190774	3.59998e-10		-0.0269	0.0144	0.0610099	0.326456	0.3334	6.29015e-05	6.29055e-05	29.0727
	rs1037702	A	G	-0.0101871	0.00184913	3.59998e-08		0.0066	0.0141	0.637801	0.621776	0.6222	4.88106e-05	4.8813e-05	22.5596
	rs10406327	G	C	0.0103615	0.00179628	8e-09		0.0069	0.0136	0.612099	0.478735	0.4806	5.35832e-05	5.35861e-05	24.7656
	rs10423928	A	T	-0.0265551	0.00225944	6.79986e-32		0.0023	0.0174	0.895	0.194353	0.1989	0.000220832	0.000220881	102.083
	rs10471636	A	G	-0.010111	0.00182385	2.99999e-08		0.0111	0.0139	0.4255	0.508891	0.5078	5.11e-05	5.11026e-05	23.6178
	rs10490869	T	A	0.0163389	0.00220375	1.20005e-13		0.0034	0.0169	0.8415	0.209589	0.2056	8.84498e-05	8.84577e-05	40.882
	rs10499014	G	C	-0.0132827	0.00202893	5.90065e-11		0.0063	0.0156	0.689	0.268616	0.2615	6.93234e-05	6.93282e-05	32.041
	rs10505836	C	A	0.0152705	0.00259774	4.09996e-09		-0.0237	0.0195	0.2259	0.860023	0.8596	5.6144e-05	5.61471e-05	25.9492
	rs1051613	A	G	-0.00995199	0.00179742	3.09999e-08		0.016	0.0138	0.2464	0.544526	0.5373	4.91283e-05	4.91308e-05	22.7065
	rs1056441	C	T	0.0127063	0.00191349	3.10027e-11		0.0238	0.0148	0.1067	0.675421	0.6817	7.07886e-05	7.07936e-05	32.7182
	rs10732335	C	A	-0.0147414	0.00180443	3.10027e-16		0.0072	0.0137	0.6009	0.442949	0.4392	0.00010724	0.000107251	49.5677
	rs10757898	A	G	-0.00996701	0.00181479	4e-08		0.0101	0.0137	0.461	0.520113	0.5144	4.95903e-05	4.95927e-05	22.92
	rs1078455	C	T	0.0111735	0.00194801	9.69996e-09		0.0218	0.0148	0.1394	0.309501	0.3162	5.33622e-05	5.3365e-05	24.6634
	rs10787738	T	C	0.0153066	0.00208556	2.09991e-13		-0.0182	0.0158	0.2482	0.254549	0.2566	8.89156e-05	8.89235e-05	41.0972
	rs10795418	G	A	0.0127004	0.00190172	2.39994e-11		-0.0076	0.0144	0.5955	0.664754	0.6627	7.18935e-05	7.18986e-05	33.229
	rs10803762	A	G	0.0119451	0.00191493	4.39997e-10		-0.0033	0.0145	0.8206	0.677313	0.6699	6.23707e-05	6.23746e-05	28.8273
	rs10824211	T	C	0.0150646	0.00259306	6.29999e-09		-0.0312	0.0194	0.1072	0.139518	0.1442	5.44901e-05	5.4493e-05	25.1847
	rs10827380	T	C	0.0116104	0.0019302	1.79999e-09		-0.021	0.0146	0.1486	0.314309	0.3107	5.81045e-05	5.81079e-05	26.8554
	rs10835676	G	C	0.0123512	0.00209843	4e-09		-0.0104	0.0158	0.5124	0.240436	0.2403	5.57201e-05	5.57232e-05	25.7533
	rs10887578	C	G	0.0106684	0.00179976	3.09999e-09		-0.0039	0.0136	0.7728	0.497514	0.4865	5.6906e-05	5.69092e-05	26.3014
	rs10938398	A	G	0.0222115	0.00180756	1e-34		-0.0052	0.0138	0.704001	0.433578	0.4366	0.000242322	0.000242381	112.02
	rs10947793	G	A	-0.0127212	0.0018605	8.10028e-12		-0.0001	0.0141	0.996	0.371789	0.3728	7.55942e-05	7.55999e-05	34.9395
	rs10957087	A	T	0.0139437	0.00244363	1.2e-08		0.0325	0.0183	0.0751796	0.159639	0.1631	5.21664e-05	5.21691e-05	24.1107
	rs10992854	C	T	-0.0112545	0.00192897	5.39995e-09		-0.0162	0.0144	0.2593	0.681971	0.6767	5.49433e-05	5.49464e-05	25.3942
	rs11012732	G	A	0.0193536	0.00190117	2.39994e-24		0.0157	0.0151	0.2982	0.331675	0.3392	0.000166056	0.000166083	76.7577
	rs11058233	G	A	0.0159705	0.00206852	1.20005e-14		-0.0016	0.0157	0.9179	0.750601	0.7497	9.54929e-05	9.5502e-05	44.1376
	rs1108548	G	A	0.0121715	0.00200003	1.2e-09		-0.0229	0.015	0.127	0.277245	0.2806	5.93708e-05	5.93743e-05	27.4407
	rs11099020	T	C	-0.0112449	0.00186604	1.7e-09		-0.0041	0.0149	0.784701	0.640565	0.6442	5.8227e-05	5.82304e-05	26.912
	rs1111817	G	C	-0.0105597	0.00188105	2e-08		-0.01	0.0145	0.4891	0.365048	0.3621	5.16921e-05	5.16948e-05	23.8915
	rs111258054	T	C	0.0159528	0.00234105	9.49948e-12		0.0145	0.0177	0.4135	0.183665	0.1862	7.6313e-05	7.63188e-05	35.2718
	rs11150745	G	A	-0.0160848	0.00192604	6.79986e-17		-0.0072	0.0147	0.6241	0.317708	0.3126	0.000112166	0.000112178	51.8447
	rs11160600	G	A	0.0180478	0.00311766	7.10003e-09		0.015	0.0233	0.5197	0.092347	0.0975	5.46036e-05	5.46066e-05	25.2372
	rs11162968	C	T	0.0122283	0.00192412	2.1e-10		0.0213	0.0147	0.1479	0.31619	0.3188	6.46615e-05	6.46657e-05	29.8861
	rs11165493	A	G	0.0107576	0.00189335	1.29999e-08		-0.017	0.0146	0.2436	0.343044	0.3383	5.21611e-05	5.21638e-05	24.1082
	rs1117619	G	C	-0.0120513	0.00206049	5e-09		0.0119	0.0156	0.4474	0.250101	0.2489	5.44774e-05	5.44803e-05	25.1788
	rs11196657	C	T	0.0124451	0.00210599	3.40001e-09		-0.0024	0.0161	0.8813	0.236715	0.2348	5.59679e-05	5.59711e-05	25.8678
	rs11215381	C	T	0.0111759	0.00179363	4.60002e-10		-0.0025	0.0137	0.8537	0.525856	0.5273	6.22834e-05	6.22872e-05	28.7869
	rs11218510	A	G	-0.0115323	0.00182872	2.90001e-10		-0.0018	0.0138	0.8983	0.40049	0.393	6.38631e-05	6.38672e-05	29.5171
	rs11223204	G	A	0.0122154	0.00180899	1.50003e-11		0.0067	0.0139	0.6292	0.434214	0.4319	7.33164e-05	7.33218e-05	33.8867
	rs113132247	A	G	0.0153033	0.00249349	8.40001e-10		-0.0115	0.0193	0.5518	0.153027	0.1539	6.07069e-05	6.07106e-05	28.0582
	rs113866544	C	T	0.0303242	0.003552	1.39991e-17		-0.0426	0.0264	0.1075	0.068322	0.0708	0.000117067	0.000117081	54.1106
	rs114964326	A	G	-0.0301131	0.00537007	2.1e-08		0.0207	0.0412	0.6157	0.028947	0.0291	5.09785e-05	5.09811e-05	23.5616
	rs115056380	A	G	-0.0236683	0.00416636	1.29999e-08		0.0311	0.0319	0.33	0.048334	0.0477	5.15349e-05	5.15376e-05	23.8188
	rs11603984	T	G	-0.0169839	0.00261937	8.9002e-11		0.0035	0.02	0.8622	0.135129	0.1334	6.74225e-05	6.7427e-05	31.1623
	rs11614326	A	G	-0.0102606	0.0018167	1.6e-08		0.0092	0.0138	0.5045	0.545054	0.5463	5.22125e-05	5.22153e-05	24.132
	rs11636611	T	C	0.0107144	0.00179296	2.30001e-09		-0.0076	0.0136	0.579001	0.502804	0.503	5.73974e-05	5.74007e-05	26.5285
	rs11639596	C	A	-0.011872	0.00207809	1.09999e-08		0.0107	0.0157	0.4959	0.250798	0.2558	5.29664e-05	5.29692e-05	24.4805
	rs11653367	G	A	-0.0151666	0.00191685	2.49977e-15		-0.003	0.0148	0.8386	0.328129	0.3161	0.000101423	0.000101433	46.8789
	rs11666480	G	C	0.0132885	0.00180641	1.9002e-13		-0.0109	0.0138	0.4297	0.536273	0.5319	8.78274e-05	8.78352e-05	40.5942
	rs11675464	G	A	0.0112729	0.00179869	3.69999e-10		-0.0273	0.0137	0.0463202	0.562997	0.5715	6.25305e-05	6.25344e-05	28.9011
	rs11704728	T	C	0.0133307	0.00226433	3.89996e-09		-0.0068	0.0172	0.690799	0.196347	0.1937	5.60827e-05	5.60858e-05	25.9208
	rs11757278	C	T	-0.012784	0.00194427	4.90004e-11		-0.003	0.0148	0.8398	0.303836	0.3029	6.91376e-05	6.91424e-05	31.9551
	rs11767811	A	G	-0.0150345	0.00231875	8.9002e-11		0.0003	0.0174	0.9857	0.181372	0.1838	6.7122e-05	6.71265e-05	31.0234
	rs11773362	T	C	-0.0104772	0.0018937	3.2e-08		0.0033	0.0144	0.8167	0.336125	0.3329	4.899e-05	4.89924e-05	22.6425
	rs11778934	G	C	-0.0122168	0.00179945	1.10002e-11		-0.0028	0.0137	0.8408	0.536065	0.5461	7.42368e-05	7.42424e-05	34.3121
	rs11787216	T	C	0.011505	0.0018915	1.2e-09		0.0184	0.0142	0.1942	0.369092	0.3697	6.16459e-05	6.16497e-05	28.4923
	rs1182199	A	C	-0.0135196	0.00194469	3.59998e-12		-0.0047	0.0147	0.750501	0.3044	0.3013	7.74037e-05	7.74097e-05	35.776
	rs11824092	C	T	0.012491	0.00187069	2.39994e-11		0.0284	0.0141	0.0435001	0.635754	0.635	7.22617e-05	7.22669e-05	33.3992
	rs1183668	G	C	-0.0120589	0.00186172	9.30037e-11		0.0165	0.0143	0.249	0.37014	0.3696	6.7804e-05	6.78086e-05	31.3387
	rs11842871	T	G	-0.0127878	0.00204439	4e-10		0.0139	0.0157	0.3773	0.259942	0.2539	6.29164e-05	6.29204e-05	29.0795
	rs1188209	G	A	0.0102398	0.00181136	1.6e-08		0.004	0.0138	0.7694	0.551608	0.5557	5.18682e-05	5.18709e-05	23.9729
	rs11898037	C	T	0.0105694	0.00185324	1.2e-08		-0.017	0.014	0.2264	0.367606	0.3682	5.19399e-05	5.19426e-05	24.006
	rs1191600	A	C	-0.0108005	0.00183345	3.79997e-09		-0.0195	0.0139	0.1588	0.59357	0.595	5.62828e-05	5.62859e-05	26.0133
	rs12001437	C	T	0.0109331	0.00185543	3.79997e-09		0.0398	0.014	0.00436898	0.367701	0.372	5.5582e-05	5.55851e-05	25.6894
	rs12042959	G	A	-0.014934	0.00255686	5.19996e-09		-0.0191	0.019	0.3166	0.143895	0.1507	5.49484e-05	5.49514e-05	25.3966
	rs12072739	G	A	0.0162106	0.00214325	3.90032e-14		-0.0298	0.0163	0.0674202	0.224447	0.2197	9.14858e-05	9.14941e-05	42.2853
	rs12103006	G	A	0.0124779	0.00180782	5.10035e-12		-0.0082	0.0137	0.546799	0.569108	0.5663	7.63618e-05	7.63676e-05	35.2944
	rs12107172	G	A	0.0156855	0.00260901	1.79999e-09		0.0231	0.0199	0.2459	0.136472	0.1349	5.79891e-05	5.79925e-05	26.802
	rs12140153	T	G	-0.0265936	0.00313243	2.09991e-17		0.0015	0.0238	0.9507	0.094226	0.0949	0.000120719	0.000120733	55.7986
	rs1218824	A	G	0.012491	0.00189332	4.19952e-11		0.0045	0.0143	0.756201	0.661499	0.6617	6.98737e-05	6.98786e-05	32.2954
	rs12225345	G	A	0.0145982	0.00240459	1.29999e-09		-0.0044	0.0183	0.8098	0.165688	0.1625	5.8918e-05	5.89215e-05	27.2314
	rs12245654	C	A	0.023047	0.00347158	3.19963e-11		0.0134	0.0258	0.6029	0.072559	0.076	7.14885e-05	7.14936e-05	33.0418
	rs12273545	T	C	0.0222638	0.00387781	9.40005e-09		-0.043	0.0296	0.1466	0.056494	0.0557	5.28416e-05	5.28443e-05	24.4228
	rs12287076	C	G	0.0210638	0.00197238	1.29987e-26		-0.0019	0.0151	0.8985	0.707082	0.71	0.000183789	0.000183823	84.9562
	rs1229984	C	T	0.0301377	0.00542443	2.80001e-08		-0.0171	0.0389	0.6601	0.972777	0.9669	4.8106e-05	4.81083e-05	22.2339
	rs12375196	A	C	0.0132187	0.00182044	3.80014e-13		0.0084	0.0139	0.544201	0.424364	0.4255	8.53678e-05	8.53751e-05	39.4573
	rs12462975	A	G	0.01754	0.00191777	5.90065e-20		0.0124	0.0145	0.3904	0.329671	0.337	0.000135975	0.000135993	62.8511
	rs12463617	C	A	0.0431919	0.00236577	1.80011e-74		0.0067	0.018	0.7097	0.828064	0.8279	0.000531209	0.000531491	245.636
	rs12478299	C	T	-0.0115796	0.00206169	1.89998e-08		-0.0203	0.0156	0.1922	0.252015	0.2546	5.05518e-05	5.05543e-05	23.3644
	rs12549000	A	T	0.0164111	0.00292178	1.89998e-08		-0.0098	0.0223	0.661601	0.106468	0.1055	5.1243e-05	5.12456e-05	23.6839
	rs12877270	A	G	0.0117224	0.00181553	1.09999e-10		0.0051	0.0138	0.7135	0.442217	0.4413	6.77897e-05	6.77943e-05	31.3321
	rs12880641	G	T	-0.0138449	0.00188965	2.39994e-13		-0.0093	0.0142	0.5111	0.661581	0.65	8.58316e-05	8.5839e-05	39.6717
	rs12926311	C	G	-0.0124576	0.00187714	3.19963e-11		0.0059	0.0143	0.6817	0.353624	0.3533	7.09456e-05	7.09507e-05	32.7908
	rs1296328	C	A	-0.0131912	0.00180908	3.10027e-13		0.0149	0.0138	0.2778	0.559023	0.5655	8.57915e-05	8.57989e-05	39.6531
	rs12983532	T	C	-0.0149964	0.00209191	7.59976e-13		0.0103	0.0162	0.5243	0.251127	0.255	8.45874e-05	8.45945e-05	39.0966
	rs13033310	A	G	0.0125512	0.00206781	1.29999e-09		0.0034	0.0155	0.8285	0.25275	0.2531	5.95056e-05	5.95091e-05	27.503
	rs13047416	G	C	-0.0139009	0.00185438	6.59933e-14		-0.0059	0.0141	0.676299	0.37702	0.3774	9.07725e-05	9.07807e-05	41.9556
	rs13163306	A	G	-0.00988959	0.00179351	3.50002e-08		0.0204	0.0136	0.1344	0.466047	0.4678	4.86765e-05	4.86789e-05	22.4976
	rs13182474	C	G	-0.0117225	0.00192056	1e-09		-0.0097	0.0146	0.5077	0.318883	0.3152	5.9693e-05	5.96966e-05	27.5896
	rs1320903	A	G	0.017072	0.00191652	5.19996e-19		0.0041	0.0147	0.7784	0.319725	0.3087	0.000126783	0.000126799	58.6018
	rs1321521	A	C	0.0141428	0.00187867	5.10035e-14		-0.0181	0.0142	0.2035	0.345235	0.3516	9.04276e-05	9.04358e-05	41.7962
	rs13264909	T	A	-0.0122831	0.00181048	1.20005e-11		0.0271	0.0138	0.0499505	0.428948	0.4256	7.39139e-05	7.39194e-05	34.1629
	rs1327259	G	A	-0.0115864	0.0018403	3.09999e-10		-0.0197	0.014	0.1586	0.387739	0.3933	6.37387e-05	6.37427e-05	29.4596
	rs13288841	A	G	0.0190501	0.00191229	2.19989e-23		0.0369	0.0146	0.01158	0.32166	0.3154	0.000158369	0.000158394	73.2038
	rs13322435	G	A	-0.0169561	0.00182964	1.9002e-20		0.028	0.0143	0.0491304	0.404446	0.4124	0.000138504	0.000138524	64.0206
	rs13333747	C	T	-0.022678	0.00232636	1.9002e-22		-0.011	0.0178	0.5364	0.182682	0.1874	0.000153577	0.000153601	70.9887
	rs1336486	G	T	0.012489	0.00190819	6.00067e-11		0.0035	0.0144	0.8098	0.328585	0.328	6.88215e-05	6.88262e-05	31.809
	rs13410783	G	A	0.0141058	0.0018498	2.39994e-14		-0.0237	0.0141	0.0935901	0.36952	0.3645	9.27117e-05	9.27203e-05	42.852
	rs13420048	A	C	-0.0133504	0.00185957	7.00003e-13		-0.0069	0.0143	0.630099	0.365011	0.3616	8.2621e-05	8.26279e-05	38.1876
	rs13427822	G	A	-0.0141495	0.00203048	3.19963e-12		0.0166	0.0155	0.2825	0.271197	0.2737	7.9142e-05	7.91483e-05	36.5795
	rs1346841	A	G	-0.0106038	0.00182614	6.4e-09		0.0154	0.0138	0.2628	0.40501	0.4087	5.41912e-05	5.41941e-05	25.0466
	rs1357079	C	T	0.011183	0.00180784	6.19998e-10		-0.021	0.0137	0.1254	0.570076	0.5645	6.13015e-05	6.13053e-05	28.3331
	rs1360201	T	C	0.00979421	0.00178924	4.39997e-08		0.0089	0.0136	0.5149	0.48157	0.4899	4.78981e-05	4.79004e-05	22.1378
	rs1405261	A	T	-0.00985187	0.0018049	4.79999e-08		0.0141	0.0137	0.3029	0.434383	0.4374	4.76939e-05	4.76962e-05	22.0434
	rs1411432	C	A	0.0150036	0.00230632	7.70016e-11		0.019	0.0175	0.2757	0.186234	0.1916	6.82306e-05	6.82353e-05	31.5359
	rs1436348	G	A	0.0124929	0.00181185	5.40008e-12		0.0118	0.0138	0.3907	0.582801	0.5849	7.58962e-05	7.5902e-05	35.0792
	rs1441098	T	A	-0.00990642	0.00179682	3.50002e-08		-0.0028	0.0144	0.8451	0.54446	0.5445	4.86806e-05	4.8683e-05	22.4995
	rs1441264	A	G	0.0150095	0.00186203	7.59976e-16		0.0283	0.0141	0.0443905	0.593703	0.5976	0.000108686	0.000108698	50.2364
	rs145350287	A	T	-0.0322326	0.00458244	1.99986e-12		0.0241	0.036	0.5027	0.039615	0.0381	7.90543e-05	7.90606e-05	36.539
	rs1454687	G	C	-0.0161615	0.00178705	1.50003e-19		-0.016	0.0135	0.2357	0.515372	0.5161	0.000130474	0.000130491	60.3081
	rs1458156	T	C	0.0146036	0.00179105	3.50026e-16		-0.0114	0.0136	0.4003	0.488413	0.4857	0.000106575	0.000106587	49.2605
	rs1502317	T	C	-0.0173687	0.0020032	4.30031e-18		-0.0084	0.015	0.572499	0.276578	0.2866	0.000120719	0.000120733	55.7985
	rs1559900	T	C	0.0127734	0.00197882	1.09999e-10		-0.0177	0.0151	0.2401	0.286025	0.2843	6.66392e-05	6.66437e-05	30.8003
	rs156902	T	G	-0.0138228	0.00243775	1.40001e-08		0.0123	0.0228	0.588499	0.267387	0.2676	7.48578e-05	7.48634e-05	34.5992
	rs156902	T	G	-0.0138228	0.00243775	1.40001e-08		0.0121	0.0253	0.6334	0.267387	0.9206	7.48578e-05	7.48634e-05	34.5992
	rs1570298	T	A	0.0120451	0.00204452	3.79997e-09		0.0186	0.0158	0.2376	0.743189	0.748	5.53814e-05	5.53844e-05	25.5967
	rs1582931	A	G	-0.0138548	0.00180588	1.69981e-14		-0.0197	0.0137	0.1499	0.473264	0.472	9.57033e-05	9.57125e-05	44.2349
	rs1609010	G	A	0.0149337	0.00180594	1.29987e-16		-0.0038	0.0138	0.784599	0.565725	0.5646	0.000109581	0.000109593	50.6499
	rs1609303	A	T	0.0152662	0.00185779	2.09991e-16		-0.0038	0.0141	0.7899	0.631343	0.6338	0.000108488	0.000108499	50.1445
	rs1619442	C	T	-0.0162997	0.00257242	2.39999e-10		-0.049	0.0196	0.01238	0.859489	0.8575	6.41712e-05	6.41753e-05	29.6595
	rs1625623	T	C	0.0107407	0.00187307	9.80009e-09		-0.0019	0.0141	0.8932	0.371988	0.3675	5.39004e-05	5.39033e-05	24.9122
	rs165656	C	G	0.0103041	0.00180539	1.09999e-08		-0.0064	0.0137	0.641501	0.517356	0.5173	5.30233e-05	5.30261e-05	24.5067
	rs1657930	A	G	-0.0142481	0.00224816	2.30001e-10		0.0086	0.0165	0.6009	0.802922	0.7861	6.42474e-05	6.42515e-05	29.6947
	rs1711171	C	T	0.0175635	0.00206542	1.80011e-17		0.0291	0.0157	0.0639602	0.749579	0.7513	0.000115808	0.000115822	53.5287
	rs17296856	C	A	-0.0156228	0.00199629	5.00035e-15		0.0072	0.015	0.630001	0.280671	0.2795	9.85537e-05	9.85634e-05	45.5525
	rs1731246	T	G	-0.0118366	0.0020818	1.29999e-08		-0.0081	0.0159	0.6108	0.757325	0.7581	5.14981e-05	5.15008e-05	23.8018
	rs17446091	C	T	0.0149141	0.00222979	2.29985e-11		-0.0093	0.0169	0.5813	0.20186	0.2023	7.16726e-05	7.16778e-05	33.1269
	rs1752169	A	C	0.0143082	0.00206705	4.49987e-12		-0.0195	0.0156	0.2105	0.250696	0.2544	7.6914e-05	7.69199e-05	35.5496
	rs17681738	T	C	0.0105421	0.00190864	3.29997e-08		0.0014	0.0147	0.9265	0.328589	0.3131	4.90372e-05	4.90396e-05	22.6643
	rs1788808	G	A	-0.0208198	0.00179299	3.59998e-31		-0.0087	0.0137	0.5239	0.494766	0.4926	0.000216708	0.000216755	100.176
	rs1799923	G	A	0.0171188	0.00281552	1.2e-09		0.0051	0.0215	0.8142	0.88661	0.8875	5.89229e-05	5.89264e-05	27.2336
	rs1834144	A	C	-0.0146152	0.00185609	3.40017e-15		0.0063	0.014	0.652501	0.373194	0.3672	9.99326e-05	9.99426e-05	46.1899
	rs1861410	T	C	-0.016009	0.00180199	6.4003e-19		0.0157	0.0138	0.2535	0.555467	0.5505	0.000126567	0.000126583	58.5021
	rs1902066	C	T	0.0109526	0.00181038	1.40001e-09		0.01	0.0137	0.4638	0.562316	0.558	5.90481e-05	5.90515e-05	27.2915
	rs1942826	A	G	0.0167972	0.00270011	4.90004e-10		0.0181	0.02	0.3658	0.12597	0.1322	6.21294e-05	6.21333e-05	28.7158
	rs2020942	T	C	0.0108469	0.00183573	3.40001e-09		0.0009	0.0138	0.9489	0.394892	0.3916	5.6228e-05	5.62311e-05	25.988
	rs2074881	T	C	-0.0147612	0.00240193	8e-10		0.0138	0.0184	0.454099	0.168487	0.1666	6.10532e-05	6.1057e-05	28.2183
	rs2133561	T	A	-0.0122441	0.00185284	3.90032e-11		-0.0075	0.014	0.5938	0.611063	0.6032	7.12605e-05	7.12656e-05	32.9364
	rs215669	A	G	-0.0125095	0.00184246	1.10002e-11		0.0197	0.014	0.1588	0.611654	0.608	7.43421e-05	7.43476e-05	34.3608
	rs2161097	T	C	0.0142773	0.00180004	2.19989e-15		-0.0049	0.0137	0.7186	0.437804	0.4399	0.000100344	0.000100354	46.3798
	rs2172131	C	T	-0.0121742	0.00181299	1.9002e-11		0.0013	0.0137	0.9237	0.578709	0.5745	7.22692e-05	7.22744e-05	33.4026
	rs217672	C	A	0.012731	0.0020176	2.80001e-10		0.0121	0.0154	0.4306	0.271758	0.2647	6.41524e-05	6.41565e-05	29.6508
	rs2180454	C	T	0.0179823	0.00213539	3.69999e-17		-0.0069	0.0163	0.671901	0.771831	0.7693	0.000113894	0.000113907	52.6435
	rs2183947	A	G	-0.0220783	0.00213628	4.90004e-25		-0.0231	0.0159	0.1468	0.225006	0.2343	0.000170002	0.000170031	78.5821
	rs2225909	C	T	0.015797	0.00213642	1.39991e-13		-0.0023	0.0163	0.8862	0.774104	0.7797	8.72744e-05	8.72821e-05	40.3386
	rs2253310	G	C	0.018205	0.00184715	6.4998e-23		0.0014	0.014	0.9194	0.626102	0.6311	0.000155171	0.000155195	71.7254
	rs2302209	T	C	0.0198329	0.00197713	1.10002e-23		-0.0001	0.0152	0.9944	0.288806	0.2794	0.000161583	0.00016161	74.6901
	rs2306593	T	C	-0.0152919	0.00179509	1.59993e-17		0.0106	0.0136	0.4376	0.488298	0.4877	0.000116857	0.000116871	54.0134
	rs2307111	C	T	-0.0239722	0.0018299	3.29989e-39		-0.0264	0.0139	0.0569705	0.394972	0.4038	0.000274655	0.00027473	126.971
	rs2376885	A	G	-0.0106223	0.00191252	2.80001e-08		-0.0121	0.0145	0.4033	0.324117	0.3179	4.94357e-05	4.94381e-05	22.8485
	rs2439823	G	A	0.0155254	0.00180145	6.79986e-18		0.0016	0.0137	0.9054	0.545601	0.5568	0.000119517	0.000119531	55.2429
	rs245767	G	A	0.0145976	0.00201635	4.49987e-13		-0.0147	0.0155	0.3413	0.730365	0.7389	8.39284e-05	8.39355e-05	38.792
	rs2470549	C	T	-0.0119541	0.00182105	5.19996e-11		0.0332	0.0137	0.0152901	0.598143	0.5872	6.86974e-05	6.87021e-05	31.7516
	rs2470946	T	G	0.011687	0.00182473	1.5e-10		0.0057	0.0139	0.6831	0.401445	0.398	6.56396e-05	6.5644e-05	30.3383
	rs2482704	T	G	-0.0115642	0.00180618	1.5e-10		0.0003	0.0144	0.9828	0.426761	0.4221	6.54307e-05	6.5435e-05	30.2417
	rs2568958	A	G	0.0169206	0.00182184	1.59993e-20		0.0127	0.014	0.3649	0.603683	0.607	0.000136998	0.000137016	63.3241
	rs2584205	A	G	0.0111592	0.00202662	3.69999e-08		-0.0024	0.0153	0.8769	0.733265	0.732	4.87121e-05	4.87145e-05	22.5141
	rs2618039	T	A	0.0120777	0.00183977	5.19996e-11		0.0207	0.0139	0.1374	0.381482	0.3885	6.88375e-05	6.88422e-05	31.8164
	rs2678204	G	T	0.0157074	0.00188488	7.89951e-17		0.0059	0.0146	0.685001	0.34017	0.3275	0.000110756	0.000110768	51.193
	rs2696309	C	T	0.0112571	0.00199327	1.6e-08		0.0059	0.0152	0.6997	0.720419	0.7199	5.10477e-05	5.10503e-05	23.5936
	rs2725371	G	A	-0.0154452	0.00195255	2.60016e-15		0.0039	0.0148	0.7904	0.696098	0.6977	0.00010093	0.00010094	46.651
	rs2744938	G	A	0.0319686	0.00251588	5.40008e-37		0.0178	0.019	0.3489	0.147512	0.1491	0.000257035	0.000257101	118.823
	rs28350	G	A	-0.0139376	0.0023374	2.5e-09		-0.016	0.0177	0.3662	0.820658	0.8157	5.71808e-05	5.71841e-05	26.4284
	rs28366156	C	T	-0.0187659	0.00265145	1.50003e-12		-0.0375	0.0201	0.0628594	0.130582	0.1309	7.99615e-05	7.99679e-05	36.9583
	rs28375268	T	G	-0.0130789	0.00187766	3.29989e-12		0.0051	0.0141	0.716	0.645058	0.6471	7.83301e-05	7.83362e-05	36.2042
	rs28489620	A	G	-0.0124131	0.00198899	4.39997e-10		-0.0071	0.0154	0.6463	0.29035	0.2854	6.34975e-05	6.35015e-05	29.3481
	rs28580375	G	C	0.0126069	0.00216777	5.99998e-09		-0.0249	0.0165	0.1315	0.21874	0.216	5.43213e-05	5.43243e-05	25.1067
	rs2861692	C	T	-0.0166517	0.00199772	7.70016e-17		-0.0032	0.0151	0.8306	0.275371	0.2831	0.000110658	0.00011067	51.1476
	rs2881479	T	A	0.0178331	0.00253114	1.80011e-12		0.0007	0.0192	0.9702	0.14641	0.1474	7.94884e-05	7.94947e-05	36.7396
	rs2903738	T	A	-0.0133061	0.00215663	6.80002e-10		-0.0236	0.0164	0.1502	0.221402	0.2148	6.10417e-05	6.10454e-05	28.213
	rs3087523	A	G	0.016586	0.00271786	1e-09		-0.0046	0.0207	0.8258	0.124704	0.1237	6.00549e-05	6.00585e-05	27.7569
	rs308911	G	A	-0.0114749	0.00198055	6.90001e-09		0.0033	0.015	0.8263	0.714436	0.7154	5.37272e-05	5.37301e-05	24.8321
	rs3113509	T	C	-0.0123292	0.00201975	1e-09		0.0199	0.0155	0.1986	0.731966	0.7368	5.96459e-05	5.96495e-05	27.5678
	rs319775	C	T	0.0101556	0.0018335	2.99999e-08		-0.0177	0.014	0.2049	0.608753	0.6037	4.91285e-05	4.91309e-05	22.7065
	rs3212038	G	A	0.0126546	0.00191072	3.50026e-11		-0.0528	0.0144	0.000242097	0.328517	0.3327	7.06512e-05	7.06562e-05	32.6548
	rs34045288	T	C	0.0203746	0.00189485	5.79963e-27		-0.0134	0.0144	0.3536	0.334413	0.3325	0.000184798	0.000184832	85.4226
	rs34140906	C	T	-0.0179391	0.00238486	5.40008e-14		-0.0217	0.0179	0.2248	0.17033	0.1742	9.09553e-05	9.09635e-05	42.0401
	rs34234296	A	G	-0.0131214	0.00184833	1.29987e-12		0.0125	0.0144	0.3855	0.392393	0.3909	8.20983e-05	8.21051e-05	37.946
	rs34483452	A	C	0.0270483	0.0026269	7.29962e-25		0.0057	0.0198	0.7719	0.136355	0.1399	0.000172312	0.000172342	79.6503
	rs34517439	A	C	0.0305491	0.00276165	1.9002e-28		0.0059	0.0217	0.7861	0.121789	0.1189	0.000199634	0.000199674	92.2819
	rs347551	G	C	0.0126307	0.00181978	3.90032e-12		0.0102	0.014	0.4663	0.472292	0.4761	7.95223e-05	7.95287e-05	36.7553
	rs34882821	T	G	0.0106237	0.00189644	2.1e-08		-0.0083	0.0144	0.5665	0.338577	0.3396	5.05497e-05	5.05522e-05	23.3634
	rs34994596	C	T	-0.014559	0.00195866	1.10002e-13		0.0142	0.0149	0.3387	0.297289	0.3005	8.85623e-05	8.85701e-05	40.9339
	rs35023999	C	A	-0.0113409	0.00178977	2.39999e-10		0.0129	0.0136	0.3438	0.508297	0.5057	6.42903e-05	6.42944e-05	29.7146
	rs35216639	A	C	0.0168196	0.00284261	3.29997e-09		0.0028	0.0214	0.8961	0.110699	0.1123	5.56998e-05	5.57029e-05	25.7439
	rs35243581	T	C	0.0173643	0.00192251	1.69981e-19		0.0142	0.0147	0.3343	0.317318	0.3138	0.000130634	0.000130652	60.3824
	rs35681682	C	T	-0.0101534	0.00177268	1e-08		-0.0317	0.0135	0.0193299	0.407729	0.4136	4.97903e-05	4.97928e-05	23.0124
	rs35882248	T	C	0.0157088	0.00191956	2.80027e-16		0.0206	0.0147	0.1596	0.317213	0.3227	0.000106894	0.000106905	49.4077
	rs36007635	A	G	-0.0165685	0.00259543	1.7e-10		-0.019	0.0197	0.3346	0.137694	0.1366	6.51888e-05	6.5193e-05	30.1299
	rs36061954	T	C	0.0114574	0.00182669	3.59998e-10		-0.0116	0.014	0.4065	0.39881	0.4038	6.29477e-05	6.29517e-05	29.094
	rs36140	C	A	0.0111762	0.001867	2.1e-09		0.0128	0.0141	0.3653	0.635311	0.6346	5.78798e-05	5.78832e-05	26.7515
	rs36165342	C	T	0.0107118	0.00178943	2.1e-09		-0.0007	0.0136	0.9561	0.478618	0.4686	5.72664e-05	5.72697e-05	26.468
	rs3764002	T	C	-0.0160772	0.00203505	2.80027e-15		0.0291	0.0154	0.0595402	0.261552	0.2586	9.98456e-05	9.98555e-05	46.1496
	rs3768321	T	G	0.0176726	0.00224849	3.80014e-15		-0.0053	0.0171	0.7552	0.196525	0.1993	9.86327e-05	9.86425e-05	45.589
	rs3784692	T	C	0.0185824	0.00182662	2.60016e-24		-0.0099	0.0138	0.4731	0.601752	0.5898	0.000165503	0.00016553	76.502
	rs3806114	A	G	-0.0108144	0.00192005	1.79999e-08		-0.007	0.0146	0.6317	0.668366	0.6717	5.18452e-05	5.18479e-05	23.9622
	rs3807566	T	G	-0.012149	0.00180583	1.69981e-11		-0.0096	0.0137	0.4855	0.438304	0.4438	7.26755e-05	7.26807e-05	33.5904
	rs3814883	T	C	0.0239816	0.00179535	1.10002e-40		-0.0235	0.0137	0.0863098	0.482382	0.4719	0.000287202	0.000287284	132.772
	rs3816760	A	G	0.0133538	0.00193927	5.70033e-12		-0.0095	0.0145	0.5136	0.307437	0.3139	7.59373e-05	7.59431e-05	35.0982
	rs3826408	T	C	0.0112249	0.00179579	4.09996e-10		0.0045	0.014	0.748101	0.456788	0.4688	6.25286e-05	6.25326e-05	28.9003
	rs3845344	T	C	0.0107371	0.00182845	4.30002e-09		0.0182	0.0139	0.1895	0.391147	0.3959	5.49106e-05	5.49136e-05	25.3791
	rs3866805	A	C	0.010421	0.00187021	2.5e-08		-0.0172	0.0141	0.223	0.355681	0.3621	4.97749e-05	4.97774e-05	23.0053
	rs3935190	A	G	-0.0126195	0.00180625	2.80027e-12		0.0107	0.0141	0.447	0.536793	0.5352	7.91947e-05	7.9201e-05	36.6038
	rs3936510	T	G	0.0137147	0.0022268	7.29995e-10		-0.033	0.0169	0.0513902	0.201255	0.1972	6.04724e-05	6.04761e-05	27.9499
	rs3949781	A	T	0.0115117	0.00180564	1.79999e-10		-0.0099	0.0138	0.4707	0.538137	0.5324	6.58741e-05	6.58785e-05	30.4467
	rs400031	G	A	0.012086	0.00215599	2.1e-08		-0.0099	0.0172	0.5661	0.756094	0.7663	5.38758e-05	5.38787e-05	24.9008
	rs40067	A	G	-0.0156125	0.00238663	6.09958e-11		0.0027	0.0178	0.8779	0.170153	0.1737	6.88355e-05	6.88402e-05	31.8155
	rs4017425	T	C	-0.0101269	0.00179274	1.6e-08		0.0003	0.0136	0.984	0.47017	0.4681	5.10945e-05	5.10972e-05	23.6153
	rs4072917	A	G	0.0117189	0.0017994	7.39946e-11		-0.016	0.0138	0.246	0.474253	0.4763	6.84842e-05	6.84889e-05	31.6531
	rs4075353	A	G	-0.0105885	0.00189213	2.19999e-08		0.009	0.0142	0.5287	0.344101	0.3551	5.06083e-05	5.06109e-05	23.3905
	rs41279738	G	T	0.0522591	0.00563338	1.69981e-20		0.0347	0.0432	0.4214	0.025998	0.026	0.00013831	0.000138329	63.9308
	rs4148155	G	A	-0.0189755	0.00281242	1.50003e-11		0.0079	0.0216	0.714801	0.113256	0.1117	7.23229e-05	7.23281e-05	33.4275
	rs4290163	T	G	0.0113777	0.00183305	5.39995e-10		-0.0161	0.0138	0.2422	0.392697	0.4011	6.1745e-05	6.17488e-05	28.5381
	rs429343	G	A	-0.0124509	0.00180931	5.90065e-12		-0.0109	0.0137	0.4252	0.576576	0.5808	7.56944e-05	7.57001e-05	34.9859
	rs429358	C	T	-0.0271422	0.00248126	7.50067e-28		0.0223	0.0194	0.2509	0.154146	0.1509	0.000192109	0.000192146	88.8029
	rs4344019	G	A	0.0200862	0.00324046	5.69994e-10		-0.0101	0.0244	0.6798	0.91694	0.9158	6.14552e-05	6.14589e-05	28.4041
	rs4419475	T	A	0.0112635	0.00181962	5.99998e-10		0.0115	0.0137	0.4031	0.407376	0.4042	6.12564e-05	6.12601e-05	28.3122
	rs4456769	T	C	0.0134001	0.0019003	1.80011e-12		-0.0131	0.0144	0.3642	0.333423	0.3343	7.98164e-05	7.98227e-05	36.8912
	rs4469245	T	A	-0.0115211	0.00189126	1.09999e-09		-0.0432	0.0145	0.00291998	0.662728	0.6664	5.93381e-05	5.93416e-05	27.4256
	rs4482463	A	C	-0.0258908	0.00335821	1.29987e-14		0.0044	0.0252	0.8626	0.923005	0.9204	9.52769e-05	9.5286e-05	44.0377
	rs4525978	T	C	-0.0113759	0.00203018	2.1e-08		0.0056	0.0154	0.717599	0.734555	0.7359	5.04662e-05	5.04687e-05	23.3248
	rs4527444	G	A	0.0105243	0.00179433	4.49997e-09		-0.013	0.0135	0.3344	0.541317	0.5313	5.50023e-05	5.50053e-05	25.4215
	rs4552632	A	G	-0.0101695	0.00184128	3.29997e-08		-0.0048	0.0141	0.735099	0.616568	0.6178	4.88988e-05	4.89012e-05	22.6004
	rs4689465	C	T	-0.0108689	0.00178976	1.29999e-09		-0.001	0.0136	0.9408	0.525445	0.5213	5.89135e-05	5.8917e-05	27.2293
	rs4706004	G	A	-0.0134593	0.00216831	5.39995e-10		0.0047	0.0164	0.774399	0.217047	0.218	6.15693e-05	6.15731e-05	28.4569
	rs4718964	T	G	0.0122483	0.00182202	1.80011e-11		0.0032	0.014	0.8164	0.413175	0.4192	7.27485e-05	7.27538e-05	33.6242
	rs4722398	T	C	0.0168104	0.00260196	1e-10		-0.0044	0.0199	0.8251	0.136117	0.1341	6.64589e-05	6.64634e-05	30.717
	rs4742782	G	C	0.0124912	0.00192172	8.00018e-11		-0.0108	0.0145	0.4585	0.315942	0.3198	6.74433e-05	6.74478e-05	31.172
	rs4790841	T	C	-0.0212551	0.0024876	1.29987e-17		-0.0441	0.0192	0.0215001	0.154472	0.1547	0.000118014	0.000118028	54.5483
	rs484455	A	G	-0.0115336	0.00179638	1.40001e-10		-0.0103	0.0137	0.4537	0.481363	0.4839	6.64196e-05	6.6424e-05	30.6988
	rs4844809	C	G	0.0158367	0.00263686	1.89998e-09		0.0136	0.0202	0.501601	0.131994	0.1289	5.74694e-05	5.74727e-05	26.5618
	rs4851283	G	C	-0.0173961	0.00193525	2.49977e-19		-0.0078	0.0146	0.5911	0.684805	0.6765	0.000130641	0.000130658	60.3855
	rs4856720	C	G	0.0114342	0.0017918	1.79999e-10		0.0108	0.0136	0.4256	0.53938	0.5433	6.4965e-05	6.49692e-05	30.0264
	rs4876611	G	A	0.0150085	0.0019947	5.30029e-14		-0.0321	0.0151	0.0331497	0.720239	0.7184	9.07754e-05	9.07837e-05	41.957
	rs4900715	A	G	-0.0114279	0.00179331	1.89998e-10		0.0146	0.0136	0.2839	0.507101	0.4947	6.52853e-05	6.52895e-05	30.1745
	rs4908672	T	C	0.0113966	0.00183009	4.70002e-10		-0.0388	0.0139	0.00521699	0.393063	0.3956	6.19707e-05	6.19745e-05	28.6424
	rs520478	T	G	-0.0125051	0.00197262	2.30001e-10		-0.02	0.0151	0.1841	0.701359	0.7031	6.5508e-05	6.55123e-05	30.2774
	rs539515	C	A	0.0378223	0.00221181	1.50003e-65		0.0107	0.0169	0.5273	0.204929	0.2038	0.00046616	0.000466378	215.543
	rs55726687	A	G	0.0199369	0.00219529	1.10002e-19		0.0216	0.0168	0.1989	0.209735	0.2084	0.000131762	0.000131779	60.9035
	rs55794894	A	G	-0.014525	0.00261481	2.80001e-08		-0.0015	0.02	0.9402	0.135429	0.132	4.94054e-05	4.94079e-05	22.8345
	rs557951	G	T	0.0120789	0.00193163	4e-10		0.005	0.0147	0.7327	0.312953	0.3023	6.27408e-05	6.27448e-05	28.9984
	rs559231	T	G	0.0107518	0.00184107	5.19996e-09		0.0152	0.0139	0.2745	0.393054	0.3955	5.51562e-05	5.51593e-05	25.4926
	rs56094641	G	A	0.057552	0.00182234	1e-200		0.004	0.0137	0.7694	0.404591	0.4053	0.00159581	0.00159837	738.707
	rs56803094	G	A	-0.0127745	0.00214599	2.59998e-09		-0.0102	0.0163	0.5321	0.226708	0.2259	5.72174e-05	5.72207e-05	26.4453
	rs57636386	C	T	-0.0309067	0.00324088	1.50003e-21		0.016	0.0246	0.5156	0.083822	0.0846	0.000146715	0.000146736	67.8161
	rs587271	T	C	0.0118054	0.0020079	4.09996e-09		0.0004	0.0153	0.9808	0.686869	0.6743	5.99503e-05	5.99539e-05	27.7085
	rs58862095	T	C	-0.0165812	0.00181678	7.10068e-20		0.0091	0.0141	0.5166	0.419271	0.4174	0.000133884	0.000133902	61.8849
	rs588660	A	G	0.0155276	0.00181174	1e-17		0.0056	0.0139	0.683501	0.584119	0.5875	0.000117141	0.000117155	54.1447
	rs59068084	T	G	0.0101403	0.00181938	2.5e-08		-0.0156	0.0138	0.2574	0.410212	0.4148	4.97549e-05	4.97574e-05	22.9961
	rs59104534	T	C	0.0107189	0.00196197	4.70002e-08		-0.0108	0.015	0.4713	0.298501	0.2887	4.81175e-05	4.81198e-05	22.2393
	rs6001877	A	G	-0.010579	0.00189657	2.39999e-08		-0.005	0.0142	0.7229	0.339906	0.3492	5.02208e-05	5.02233e-05	23.2114
	rs6030803	C	T	-0.0176808	0.00270327	6.09958e-11		0.0219	0.0208	0.2914	0.126588	0.124	6.91267e-05	6.91314e-05	31.9501
	rs6069037	A	C	-0.011125	0.00202001	3.59998e-08		0.0024	0.016	0.881	0.731389	0.7266	4.86298e-05	4.86321e-05	22.476
	rs61223906	A	G	-0.0108726	0.00188655	8.30004e-09		0.0304	0.0144	0.03422	0.339313	0.3346	5.30021e-05	5.30049e-05	24.497
	rs61813324	T	C	0.0219762	0.00264443	9.49948e-17		0.0395	0.0208	0.0578402	0.135713	0.1337	0.000113296	0.000113309	52.3673
	rs61903695	G	A	0.0134514	0.00205497	5.90065e-11		0.0034	0.0155	0.8286	0.254942	0.253	6.87379e-05	6.87427e-05	31.7704
	rs61969511	A	G	0.011857	0.0020127	3.79997e-09		-0.0127	0.0153	0.4038	0.278938	0.2754	5.65536e-05	5.65568e-05	26.1385
	rs61992671	G	A	-0.0130005	0.00187164	3.80014e-12		-0.0002	0.0146	0.9885	0.491969	0.4835	8.44847e-05	8.44918e-05	39.0491
	rs62072003	T	C	0.0144325	0.00256295	1.79999e-08		-0.0242	0.0193	0.2084	0.143328	0.1465	5.11515e-05	5.11542e-05	23.6416
	rs62243489	G	T	-0.0155648	0.00204876	2.99985e-14		-0.0186	0.0155	0.2314	0.259239	0.2624	9.30455e-05	9.30542e-05	43.0063
	rs62246311	A	G	0.0204929	0.00294652	3.50026e-12		0.0012	0.0224	0.9579	0.102338	0.1007	7.7159e-05	7.7165e-05	35.6629
	rs62261725	G	A	-0.0148698	0.00190872	6.70039e-15		0.0206	0.0146	0.1588	0.326101	0.3223	9.71823e-05	9.71917e-05	44.9185
	rs6493498	C	T	-0.013082	0.001805	4.19952e-13		0.0172	0.0136	0.2072	0.54539	0.5432	8.48642e-05	8.48714e-05	39.2245
	rs649458	A	T	-0.018179	0.00256951	1.50003e-12		0.0494	0.0194	0.01086	0.860102	0.8568	7.95301e-05	7.95364e-05	36.7589
	rs6536575	C	T	0.0108432	0.00178995	1.40001e-09		0.0011	0.0136	0.9337	0.51907	0.5211	5.8702e-05	5.87054e-05	27.1315
	rs6551304	G	A	0.016827	0.00239416	2.09991e-12		-0.017	0.0181	0.348	0.831916	0.8332	7.91862e-05	7.91924e-05	36.5999
	rs6567160	C	T	0.0451644	0.00211824	7.19449e-101		-0.0048	0.0159	0.760599	0.232725	0.2396	0.000728478	0.000729009	336.922
	rs6575340	A	G	0.0161584	0.00186502	4.60045e-18		0.0033	0.0144	0.8175	0.636022	0.6444	0.000120885	0.0001209	55.8757
	rs6669341	G	A	-0.0125214	0.0018097	4.49987e-12		-0.0174	0.0138	0.2081	0.58271	0.5842	7.62476e-05	7.62534e-05	35.2416
	rs6682438	C	T	0.0124771	0.00190203	5.40008e-11		0.0138	0.0144	0.3371	0.673097	0.6724	6.851e-05	6.85147e-05	31.665
	rs6693294	G	A	-0.0170126	0.00192843	1.10002e-18		0.0084	0.0146	0.5647	0.688535	0.6874	0.000124139	0.000124154	57.3795
	rs6739755	G	A	-0.0159241	0.00182885	3.10027e-18		0.0399	0.0138	0.00399301	0.603358	0.608	0.000121371	0.000121385	56.0999
	rs67609008	C	T	0.011102	0.00199233	2.5e-08		-0.0126	0.0153	0.4092	0.283612	0.2862	5.00847e-05	5.00872e-05	23.1485
	rs67632512	A	C	0.0165927	0.00281561	3.79997e-09		0.0153	0.0215	0.4767	0.117046	0.1164	5.69061e-05	5.69093e-05	26.3014
	rs6791983	A	C	0.0123148	0.00205988	2.30001e-09		-0.028	0.0167	0.0931601	0.750006	0.7521	5.68695e-05	5.68727e-05	26.2845
	rs6799080	A	G	0.0102307	0.00186721	4.30002e-08		-0.0208	0.0141	0.1397	0.353391	0.3539	4.78341e-05	4.78364e-05	22.1083
	rs6846041	G	C	0.0123073	0.00191467	1.29999e-10		0.0204	0.0145	0.16	0.320508	0.3221	6.59749e-05	6.59793e-05	30.4932
	rs6849518	T	C	0.0218636	0.00270973	7.10068e-16		0.0181	0.0209	0.3853	0.12428	0.1212	0.000104049	0.00010406	48.0929
	rs6938973	C	T	0.0120106	0.001827	4.90004e-11		-0.0325	0.0139	0.01952	0.601488	0.6075	6.91557e-05	6.91604e-05	31.9635
	rs7034554	G	A	-0.0112644	0.00184813	1.09999e-09		-0.0102	0.0141	0.4693	0.373813	0.3823	5.94025e-05	5.9406e-05	27.4553
	rs703984	C	G	-0.011472	0.00181967	2.90001e-10		0.0037	0.0138	0.7851	0.414809	0.4179	6.38931e-05	6.38972e-05	29.531
	rs704061	C	T	0.0146223	0.00179659	4.00037e-16		-0.0049	0.0144	0.7326	0.455057	0.4608	0.000106042	0.000106053	49.014
	rs7070670	T	C	-0.0120318	0.00191737	3.50002e-10		0.0013	0.0146	0.9289	0.327941	0.325	6.38108e-05	6.38149e-05	29.4929
	rs7115013	T	C	-0.0106394	0.00180461	3.69999e-09		-0.0083	0.0137	0.5434	0.442738	0.4338	5.58561e-05	5.58592e-05	25.8161
	rs7132908	A	G	0.0215129	0.00183998	1.39991e-31		0.0148	0.0141	0.2941	0.384454	0.3768	0.000219045	0.000219093	101.257
	rs71495038	A	G	0.0223778	0.00335663	2.60016e-11		-0.0186	0.0254	0.4645	0.076924	0.0777	7.11155e-05	7.11205e-05	32.8693
	rs7169847	T	G	-0.0102703	0.00186771	3.79997e-08		0.0117	0.0142	0.4107	0.635678	0.6311	4.88561e-05	4.88585e-05	22.5806
	rs7171864	A	G	0.0128894	0.00189898	1.10002e-11		-0.0191	0.0145	0.1861	0.660202	0.6735	7.45406e-05	7.45462e-05	34.4526
	rs7206608	G	C	0.0120004	0.00191641	3.79997e-10		-0.0257	0.0147	0.07993	0.321623	0.3175	6.28405e-05	6.28445e-05	29.0444
	rs7218014	C	T	0.0224089	0.00225393	2.70023e-23		-0.0002	0.0166	0.9887	0.197315	0.2107	0.000159066	0.000159091	73.5261
	rs7259070	C	T	0.0153811	0.00184133	6.59933e-17		-0.0105	0.0141	0.4572	0.596078	0.5864	0.000113921	0.000113934	52.6564
	rs72617140	C	A	0.0152073	0.00217889	2.99985e-12		0.0094	0.0163	0.5645	0.213903	0.2209	7.77727e-05	7.77788e-05	35.9465
	rs72618637	A	T	-0.0129811	0.00231667	2.1e-08		0.0015	0.0177	0.9317	0.189431	0.1908	5.17481e-05	5.17507e-05	23.9173
	rs72634826	A	G	-0.0148957	0.00206456	5.40008e-13		-0.0085	0.0173	0.6226	0.259865	0.2533	8.53514e-05	8.53587e-05	39.4497
	rs72892910	T	G	0.0301404	0.00237148	5.19996e-37		0.0075	0.0181	0.6783	0.172259	0.1707	0.000259062	0.00025913	119.76
	rs72959041	A	G	0.0302176	0.00419212	5.70033e-13		-0.0132	0.0317	0.6771	0.049136	0.052	8.53234e-05	8.53307e-05	39.4368
	rs72976986	A	G	-0.0157587	0.00230334	7.8001e-12		-0.0167	0.0177	0.3438	0.190131	0.198	7.64783e-05	7.64842e-05	35.3482
	rs73052033	C	T	-0.0210096	0.00230513	7.89951e-20		0.0129	0.0175	0.4632	0.184916	0.1814	0.000133058	0.000133076	61.503
	rs73068448	T	C	-0.0153436	0.00241309	2e-10		-0.0206	0.0183	0.2584	0.170691	0.1764	6.66517e-05	6.66562e-05	30.8061
	rs73142879	T	C	-0.0241942	0.00228107	2.80027e-26		0.0274	0.0173	0.1138	0.192309	0.1903	0.000181843	0.000181876	84.0567
	rs7324067	C	T	0.0121297	0.00210064	7.69999e-09		0.0112	0.0162	0.4907	0.761254	0.7675	5.34805e-05	5.34834e-05	24.7181
	rs735033	G	A	-0.0102658	0.00184312	2.5e-08		-0.001	0.0139	0.9427	0.605139	0.6002	5.03634e-05	5.03659e-05	23.2773
	rs7372674	A	C	0.0118947	0.00186339	1.7e-10		0.0132	0.0141	0.3492	0.357239	0.3607	6.49749e-05	6.49791e-05	30.031
	rs7377083	A	C	0.0143396	0.00181913	3.19963e-15		0.0164	0.014	0.2423	0.431061	0.4301	0.000100858	0.000100868	46.6174
	rs73985439	C	A	0.0124046	0.00193905	1.6e-10		0.0049	0.0146	0.737999	0.307294	0.3113	6.55086e-05	6.55129e-05	30.2777
	rs74395133	C	T	-0.0162995	0.00263949	6.59994e-10		0.0019	0.0201	0.9242	0.133535	0.1337	6.14787e-05	6.14825e-05	28.415
	rs7442885	G	C	-0.0204724	0.00218339	6.79986e-21		-0.0131	0.0163	0.4242	0.214033	0.2201	0.000141011	0.000141031	65.1793
	rs7498044	A	G	-0.0151498	0.00219298	4.90004e-12		-0.0081	0.0168	0.628599	0.217312	0.2133	7.80758e-05	7.80818e-05	36.0866
	rs7498665	G	A	0.026616	0.00182769	4.90004e-48		0.0185	0.0139	0.1808	0.399688	0.4012	0.000339949	0.000340065	157.166
	rs75035127	G	A	-0.0333436	0.0052036	1.5e-10		-0.0515	0.0412	0.2117	0.030399	0.0287	6.55401e-05	6.55444e-05	30.2923
	rs7519259	A	G	0.0126703	0.00179634	1.69981e-12		0.0089	0.0137	0.5144	0.528392	0.5269	8.00094e-05	8.00158e-05	36.9804
	rs7537581	A	C	0.0107362	0.00180248	2.59998e-09		0.016	0.0138	0.2461	0.531758	0.5267	5.74005e-05	5.74038e-05	26.53
	rs7539903	A	T	-0.0107184	0.00183572	5.30005e-09		0.0134	0.0139	0.3377	0.615583	0.6159	5.43725e-05	5.43754e-05	25.1304
	rs756717	A	G	-0.0107152	0.00184896	6.80002e-09		0.0316	0.014	0.0241702	0.399071	0.3949	5.50686e-05	5.50716e-05	25.4521
	rs76040172	A	G	-0.0294934	0.00399143	1.50003e-13		-0.0275	0.031	0.3757	0.053933	0.0532	8.87679e-05	8.87758e-05	41.029
	rs76286777	C	T	0.0234759	0.0021623	1.80011e-27		-0.0102	0.0165	0.5371	0.217783	0.2169	0.00018777	0.000187805	86.7967
	rs7630382	T	C	0.013362	0.00179336	9.30037e-14		0.0034	0.0136	0.8008	0.531552	0.5348	8.8916e-05	8.89239e-05	41.0974
	rs765876	G	A	-0.00980862	0.00178785	4.09996e-08		0.0023	0.0137	0.8645	0.489495	0.486	4.80833e-05	4.80856e-05	22.2234
	rs76895963	G	T	0.0484187	0.00693063	2.80027e-12		-0.0491	0.0549	0.3713	0.020689	0.0203	9.49984e-05	9.50074e-05	43.909
	rs7707394	A	G	-0.0167827	0.00186285	2.09991e-19		-0.01	0.0141	0.4775	0.357264	0.3572	0.000129353	0.000129369	59.7899
	rs7708584	G	A	-0.0121976	0.00180534	1.39991e-11		0.006	0.0136	0.6618	0.572375	0.568	7.2832e-05	7.28374e-05	33.6628
	rs77165542	T	C	-0.0700663	0.00488088	9.8992e-47		-0.0008	0.0371	0.9826	0.035495	0.037	0.00033614	0.000336253	155.404
	rs7752202	T	C	0.0177008	0.00253183	2.70023e-12		-0.0047	0.0193	0.8057	0.145139	0.1475	7.77491e-05	7.77552e-05	35.9356
	rs7755574	T	G	0.010917	0.00198683	3.89996e-08		-0.0024	0.0149	0.8729	0.282559	0.2901	4.83206e-05	4.83229e-05	22.3331
	rs784257	C	T	0.0161785	0.00230615	2.29985e-12		-0.0074	0.0176	0.673101	0.812569	0.8146	7.97275e-05	7.97339e-05	36.8501
	rs7845090	A	G	-0.0195133	0.00197942	6.29941e-23		-0.0382	0.015	0.0109499	0.709022	0.7092	0.000157113	0.000157137	72.6232
	rs7925100	A	G	0.0140407	0.00182953	1.69981e-14		-0.0206	0.0138	0.1355	0.396115	0.3981	9.43155e-05	9.43244e-05	43.5933
	rs7933085	G	A	0.0108889	0.00179888	1.40001e-09		-0.0127	0.0136	0.3501	0.507544	0.5124	5.92706e-05	5.92741e-05	27.3944
	rs7952436	T	C	-0.0289945	0.00326001	5.90065e-19		0.0048	0.0248	0.8465	0.081988	0.0851	0.000126549	0.000126565	58.494
	rs7966251	A	G	-0.0115986	0.00205522	1.7e-08		-0.0147	0.0155	0.3421	0.255065	0.2583	5.11223e-05	5.11249e-05	23.6281
	rs8013377	C	A	-0.0166104	0.002018	1.9002e-16		0.0235	0.0153	0.1257	0.269606	0.2719	0.000108662	0.000108674	50.225
	rs8024137	T	A	0.0136852	0.00250296	4.60002e-08		-0.0265	0.0191	0.1661	0.848193	0.8515	4.82302e-05	4.82325e-05	22.2913
	rs80243702	A	G	0.0151663	0.00245648	6.69993e-10		-0.0032	0.0189	0.8649	0.160621	0.1583	6.20226e-05	6.20264e-05	28.6664
	rs8078135	T	C	-0.0101458	0.00179655	1.6e-08		0.0132	0.0138	0.3388	0.489933	0.5022	5.14478e-05	5.14504e-05	23.7785
	rs8097672	T	A	0.0167802	0.00255407	5.00035e-11		0.0054	0.0194	0.780601	0.145231	0.1452	6.99089e-05	6.99138e-05	32.3116
	rs8112818	G	A	-0.0159195	0.00183308	3.80014e-18		-0.0333	0.0139	0.0169301	0.400336	0.4008	0.000121681	0.000121695	56.2433
	rs815163	C	T	-0.0131383	0.00179812	2.70023e-13		-0.0059	0.0138	0.6674	0.563195	0.5718	8.49288e-05	8.4936e-05	39.2543
	rs8192675	C	T	0.0159923	0.00196858	4.49987e-16		0.0235	0.0148	0.1124	0.288645	0.2956	0.000105027	0.000105038	48.5449
	rs852042	G	A	-0.0115951	0.00209164	2.99999e-08		0.0019	0.0159	0.9062	0.758579	0.7601	4.92442e-05	4.92466e-05	22.76
	rs852983	A	G	-0.00983151	0.00179325	4.20001e-08		-0.0248	0.0137	0.0698506	0.459562	0.4579	4.80132e-05	4.80155e-05	22.191
	rs862227	G	A	-0.0109798	0.00179141	8.79995e-10		0.0079	0.0136	0.5612	0.457951	0.4525	5.98517e-05	5.98553e-05	27.663
	rs862320	T	C	-0.0180264	0.0018218	4.40048e-23		0.0153	0.0138	0.2693	0.409625	0.4157	0.000157167	0.000157192	72.6485
	rs876605	G	A	-0.0111634	0.00203598	4.20001e-08		-0.001	0.0154	0.9472	0.739809	0.7317	4.79772e-05	4.79795e-05	22.1744
	rs879620	T	C	0.0194431	0.00184223	4.90004e-26		0.0097	0.0149	0.5134	0.613194	0.6106	0.00017933	0.000179362	82.8946
	rs883403	C	T	-0.0176676	0.00247511	9.49948e-13		0.0274	0.0184	0.1365	0.154427	0.1594	8.15191e-05	8.15258e-05	37.6783
	rs894736	G	A	0.0157371	0.00186806	3.59998e-17		0.0064	0.0141	0.647301	0.362765	0.3548	0.0001145	0.000114513	52.9237
	rs923994	G	A	-0.0130094	0.0021745	2.19999e-09		-0.0147	0.0163	0.3684	0.783206	0.7731	5.74735e-05	5.74768e-05	26.5637
	rs9289630	C	G	0.0144758	0.00183898	3.50026e-15		-0.016	0.0141	0.2564	0.389039	0.3834	9.96143e-05	9.96242e-05	46.0427
	rs9294260	A	G	0.0131781	0.00179925	2.39994e-13		0.0003	0.0138	0.9816	0.476584	0.4806	8.66407e-05	8.66482e-05	40.0457
	rs9308964	T	C	-0.0099592	0.00180578	3.50002e-08		0.0167	0.0139	0.2281	0.565114	0.5678	4.87518e-05	4.87541e-05	22.5324
	rs9316661	C	T	-0.0156101	0.00224739	3.80014e-12		-0.0101	0.017	0.5513	0.801292	0.8027	7.75975e-05	7.76035e-05	35.8655
	rs9370243	T	G	0.0195525	0.00325673	1.89998e-09		-0.0267	0.0248	0.2824	0.082226	0.08	5.77005e-05	5.77038e-05	26.6686
	rs9378676	C	A	0.0130316	0.00211353	7.00003e-10		-0.0068	0.016	0.6709	0.234005	0.236	6.08803e-05	6.0884e-05	28.1384
	rs945211	C	G	0.0100787	0.0018363	4.09996e-08		-0.0066	0.0139	0.6342	0.615598	0.613	4.80753e-05	4.80776e-05	22.2197
	rs9478496	C	T	0.0145491	0.00242098	1.89998e-09		0.0051	0.0184	0.782299	0.164212	0.165	5.81036e-05	5.8107e-05	26.855
	rs9568867	A	G	0.022614	0.00268971	4.19952e-17		-0.0027	0.0204	0.8929	0.129253	0.1308	0.000115111	0.000115124	53.2064
	rs9584870	C	T	-0.0108139	0.00189234	1.09999e-08		0.0086	0.0143	0.5456	0.366117	0.3665	5.4278e-05	5.42809e-05	25.0867
	rs9654453	C	T	0.0170405	0.00266903	1.7e-10		-0.0309	0.0205	0.1327	0.129259	0.1265	6.53649e-05	6.53691e-05	30.2113
	rs9673839	G	A	0.0109063	0.00179863	1.29999e-09		0.0101	0.0138	0.4625	0.490971	0.4867	5.94543e-05	5.94578e-05	27.4793
	rs9814758	G	T	-0.0111552	0.00187521	2.69998e-09		0.0237	0.0142	0.0947109	0.355886	0.3541	5.70504e-05	5.70536e-05	26.3681
	rs9835772	T	A	0.0121296	0.00208107	5.60003e-09		-0.0112	0.016	0.4824	0.243635	0.2429	5.42243e-05	5.42273e-05	25.0619
	rs9843653	C	T	0.0195793	0.00178819	6.70039e-28		0.0196	0.0135	0.1468	0.511657	0.5009	0.00019157	0.000191607	88.5539
	rs9888533	T	C	0.0108325	0.00182556	2.99999e-09		-0.0031	0.0141	0.8257	0.538081	0.5414	5.83312e-05	5.83346e-05	26.9602
	rs9902846	T	C	0.0133756	0.00192994	4.19952e-12		0.0007	0.0146	0.9597	0.316036	0.3119	7.73439e-05	7.73499e-05	35.7484
	rs9916444	G	C	0.0114738	0.0018902	1.29999e-09		0.0047	0.0143	0.7405	0.34174	0.3393	5.92295e-05	5.9233e-05	27.3753
	rs9926784	C	T	-0.0132587	0.00230452	8.70001e-09		0.018	0.0177	0.3074	0.184548	0.1817	5.29102e-05	5.2913e-05	24.4545
Hypertension-LBP	rs10040425	C	A	0.00753727	0.0014862	3.89996e-07		0.0157	0.0228	0.4903	0.101686	0.1014	1.03788e-05	1.03789e-05	4.80472
	rs10059884	A	C	0.0129429	0.000914148	1.69981e-45		-0.0255	0.0139	0.0668806	0.596209	0.601	8.06582e-05	8.06647e-05	37.3422
	rs10059921	T	G	-0.011882	0.00170987	3.69999e-12		-0.0149	0.0257	0.5624	0.081094	0.0854	2.10411e-05	2.10416e-05	9.74079
	rs10061288	G	A	-0.00717078	0.000897735	1.39991e-15		0.0212	0.0135	0.1176	0.515183	0.5131	2.56863e-05	2.5687e-05	11.8913
	rs10140862	A	C	0.00420064	0.00091465	4.39997e-06		0.0032	0.0138	0.8169	0.412795	0.4095	8.55431e-06	8.55439e-06	3.96009
	rs10217559	T	C	0.00491621	0.000968649	3.89996e-07		0.0111	0.0146	0.4474	0.684518	0.6834	1.04388e-05	1.04389e-05	4.83249
	rs10282122	T	C	-0.00656527	0.000951716	5.30029e-12		-0.0017	0.0145	0.9065	0.665297	0.6655	1.9196e-05	1.91964e-05	8.88659
	rs10283206	T	C	0.00507599	0.00108665	2.99999e-06		-0.0117	0.0167	0.4818	0.219713	0.2127	8.83449e-06	8.83457e-06	4.0898
	rs10457174	T	C	0.00653277	0.00113551	8.79995e-09		-0.0095	0.0171	0.578901	0.196875	0.2001	1.34958e-05	1.3496e-05	6.24771
	rs1048070	C	T	0.00515096	0.000917968	2e-08		-0.0212	0.014	0.1286	0.535827	0.5433	1.31981e-05	1.31983e-05	6.10988
	rs10500326	T	G	-0.00769248	0.00105717	3.40017e-13		-0.0149	0.016	0.3504	0.23647	0.2366	2.13681e-05	2.13685e-05	9.89214
	rs10514139	T	G	0.00697598	0.00150711	3.69999e-06		0.0141	0.0231	0.5406	0.099105	0.0967	8.68981e-06	8.68988e-06	4.02282
	rs10738596	G	C	0.00447185	0.000921331	1.2e-06		-0.0198	0.014	0.157	0.607598	0.6037	9.53569e-06	9.53578e-06	4.41441
	rs10766064	G	A	-0.0060441	0.001029	4.30002e-09		-0.0242	0.0155	0.1184	0.256888	0.2567	1.39473e-05	1.39475e-05	6.45675
	rs10786156	G	C	-0.00942402	0.000904969	2.09991e-25		0.0225	0.0137	0.1021	0.435568	0.4321	4.36687e-05	4.36706e-05	20.2165
	rs10832586	C	A	0.0101316	0.00111568	1.10002e-19		-0.0143	0.0168	0.3953	0.203212	0.204	3.32413e-05	3.32424e-05	15.3889
	rs10889958	T	A	0.0049699	0.00092207	7.00003e-08		0.0029	0.0141	0.8371	0.610283	0.6134	1.17491e-05	1.17493e-05	5.4391
	rs10900127	A	C	-0.0057941	0.000915326	2.5e-10		0.0186	0.0138	0.1776	0.504835	0.4957	1.67842e-05	1.67845e-05	7.77007
	rs10930990	G	C	-0.00602194	0.00096762	4.90004e-10		-0.0092	0.0145	0.5281	0.321347	0.3246	1.5817e-05	1.58173e-05	7.32231
	rs10978543	G	A	0.00490942	0.00100008	9.20005e-07		0.0082	0.015	0.585901	0.279543	0.2891	9.70839e-06	9.70848e-06	4.49436
	rs10995311	G	C	-0.00677754	0.000906162	7.50067e-14		0.0112	0.0138	0.4184	0.445064	0.4328	2.26903e-05	2.26908e-05	10.5043
	rs11007130	T	C	0.0049926	0.00103986	1.6e-06		-0.0155	0.0157	0.3239	0.251502	0.2509	9.3846e-06	9.38469e-06	4.34446
	rs11012722	G	A	0.00473641	0.00100889	2.69998e-06		-0.0021	0.0152	0.8919	0.272804	0.2781	8.90084e-06	8.90092e-06	4.12051
	rs11026586	A	G	0.00860908	0.00181546	2.1e-06		-0.0213	0.0274	0.4375	0.065812	0.0658	9.11345e-06	9.11353e-06	4.21894
	rs11029977	C	T	-0.00455327	0.000923233	8.09991e-07		0.0102	0.0138	0.4601	0.611854	0.6136	9.84736e-06	9.84745e-06	4.55869
	rs1106090	A	G	-0.00497549	0.000933057	9.69996e-08		-0.0006	0.014	0.9643	0.630831	0.6281	1.15303e-05	1.15304e-05	5.33779
	rs11069811	G	A	-0.00426631	0.000926564	4.09996e-06		0.0091	0.0139	0.5136	0.62422	0.6187	8.53898e-06	8.53906e-06	3.95299
	rs11072508	T	C	-0.011038	0.000957232	9.20026e-31		0.0307	0.0141	0.0299902	0.669579	0.66	5.39114e-05	5.39143e-05	24.9586
	rs11086052	A	G	0.00764151	0.00100215	2.39994e-14		-0.0182	0.0152	0.2316	0.279051	0.2784	2.34951e-05	2.34956e-05	10.8768
	rs1115460	A	G	0.00526644	0.00095581	3.59998e-08		0.0018	0.0145	0.9035	0.670794	0.6708	1.22496e-05	1.22497e-05	5.67078
	rs11161245	C	T	-0.00465072	0.000911763	3.40001e-07		0.0078	0.0138	0.5707	0.583212	0.5742	1.05151e-05	1.05152e-05	4.8678
	rs11190709	A	G	0.00857061	0.00143315	2.19999e-09		0.0114	0.0217	0.6	0.888875	0.8872	1.45113e-05	1.45115e-05	6.71782
	rs11191607	T	G	-0.017465	0.00167693	2.09991e-25		-0.0089	0.0247	0.7177	0.077457	0.0802	4.35928e-05	4.35947e-05	20.1813
	rs11199851	C	A	0.00683369	0.00111602	9.20005e-10		0.0035	0.0167	0.8332	0.204808	0.2083	1.52111e-05	1.52113e-05	7.04178
	rs11258763	T	A	0.00452632	0.000945931	1.7e-06		-0.0094	0.0144	0.515101	0.652927	0.653	9.28551e-06	9.2856e-06	4.29859
	rs11264734	C	T	-0.0054951	0.000991149	2.99999e-08		0.0033	0.015	0.8257	0.288298	0.2949	1.23914e-05	1.23916e-05	5.73644
	rs112684153	C	T	-0.00905798	0.00176894	2.99999e-07		0.023	0.0267	0.3886	0.073917	0.0746	1.12328e-05	1.12329e-05	5.20006
	rs112767262	T	C	0.00798101	0.00115522	4.90004e-12		0.0012	0.0176	0.9452	0.18785	0.1924	1.94354e-05	1.94358e-05	8.99742
	rs112985823	A	G	0.00503068	0.00106088	2.1e-06		0.0107	0.0162	0.5109	0.23254	0.227	9.0331e-06	9.03318e-06	4.18174
	rs114813357	T	C	0.0126162	0.00272924	3.79997e-06		0.0383	0.0412	0.3521	0.027531	0.0282	8.52285e-06	8.52292e-06	3.94553
	rs115262049	T	A	-0.00979727	0.00159532	8.19993e-10		0.0102	0.0245	0.678	0.087748	0.0861	1.53671e-05	1.53673e-05	7.11402
	rs1155448	G	A	0.00447745	0.000914254	9.69996e-07		0.0043	0.0138	0.757801	0.597665	0.602	9.64133e-06	9.64143e-06	4.46332
	rs11556924	T	C	-0.00680118	0.000920214	1.50003e-13		-0.011	0.0139	0.4276	0.388405	0.3921	2.19759e-05	2.19764e-05	10.1736
	rs11577651	A	G	0.00569689	0.00117174	1.2e-06		-0.0038	0.018	0.8311	0.179744	0.1756	9.56995e-06	9.57004e-06	4.43027
	rs11683207	C	T	0.00584102	0.00124197	2.59998e-06		-0.0092	0.0196	0.6376	0.17425	0.1755	9.81813e-06	9.81823e-06	4.54516
	rs11688682	C	G	-0.00621807	0.00104261	2.5e-09		-0.0289	0.016	0.0701795	0.271015	0.27	1.52775e-05	1.52778e-05	7.07255
	rs11691231	C	T	-0.00431855	0.000920867	2.69998e-06		0.0172	0.0139	0.2146	0.389478	0.3838	8.86932e-06	8.8694e-06	4.10592
	rs11692391	C	T	-0.00632584	0.00108982	6.49995e-09		0.0067	0.0161	0.6789	0.21518	0.2197	1.35157e-05	1.35159e-05	6.25692
	rs11692449	C	T	-0.00614942	0.000928988	3.59998e-11		-0.0292	0.0139	0.0362602	0.36685	0.3704	1.75668e-05	1.75671e-05	8.13237
	rs11724647	A	T	-0.00940922	0.00115908	4.70002e-16		0.0356	0.0175	0.0416102	0.18372	0.185	2.65542e-05	2.65549e-05	12.2931
	rs117464403	A	G	0.0196768	0.00328268	2e-09		0.1359	0.0502	0.00682103	0.019131	0.019	1.45307e-05	1.45309e-05	6.72683
	rs118144225	C	A	0.010681	0.00231454	3.89996e-06		-0.0001	0.0362	0.9981	0.039857	0.0384	8.73161e-06	8.73169e-06	4.04217
	rs11955537	G	A	-0.00732953	0.00129892	1.7e-08		0.006	0.0194	0.756	0.137939	0.1429	1.27764e-05	1.27765e-05	5.91465
	rs12034991	G	A	0.00483787	0.000930227	2e-07		-0.0202	0.0142	0.1548	0.367662	0.3693	1.08827e-05	1.08828e-05	5.03799
	rs12035750	C	T	0.00589603	0.000923596	1.7e-10		0.0004	0.014	0.98	0.382918	0.3814	1.64285e-05	1.64288e-05	7.60539
	rs1207914	C	T	-0.00589114	0.00120829	1.09999e-06		-0.0129	0.0187	0.4914	0.828185	0.8349	9.87682e-06	9.87692e-06	4.57233
	rs1213404	A	G	-0.00472876	0.000912062	2.19999e-07		-0.0046	0.0137	0.735301	0.417539	0.4153	1.08765e-05	1.08766e-05	5.03512
	rs12142296	G	T	0.00707295	0.00130272	5.69994e-08		0.05	0.0197	0.0111401	0.137214	0.1382	1.18449e-05	1.18451e-05	5.48345
	rs12237112	T	C	-0.00578527	0.001136	3.50002e-07		-0.0303	0.0171	0.0772698	0.194913	0.1949	1.05041e-05	1.05043e-05	4.86275
	rs12258967	G	C	-0.0106243	0.000980732	2.39994e-27		-0.0037	0.015	0.8041	0.299311	0.2942	4.73455e-05	4.73477e-05	21.9187
	rs12263166	A	G	0.00761038	0.00158958	1.7e-06		-0.0262	0.0245	0.2837	0.087418	0.0854	9.24092e-06	9.24101e-06	4.27795
	rs12364503	G	C	-0.00619261	0.000925343	2.19989e-11		0.0247	0.0139	0.0752004	0.405345	0.4081	1.8487e-05	1.84874e-05	8.55838
	rs1239948	T	A	0.00457468	0.0009193	6.49995e-07		-0.0174	0.0139	0.2093	0.609692	0.6101	9.96023e-06	9.96033e-06	4.61095
	rs12535256	C	T	0.00424554	0.000902143	2.5e-06		0.0057	0.0138	0.6806	0.441179	0.4416	8.88758e-06	8.88766e-06	4.11437
	rs1255522	T	C	0.00454147	0.000914045	6.69993e-07		0.0071	0.0138	0.6059	0.415469	0.4133	1.00177e-05	1.00178e-05	4.63756
	rs12621454	G	A	-0.0047196	0.000972225	1.2e-06		-0.031	0.0146	0.0343202	0.691066	0.685	9.51099e-06	9.51108e-06	4.40297
	rs12627514	G	C	0.00695894	0.000998038	3.10027e-12		0.0018	0.0152	0.9036	0.283791	0.2984	1.96859e-05	1.96863e-05	9.11338
	rs1263608	C	T	0.00436568	0.000935685	3.09999e-06		-0.0143	0.0142	0.3146	0.356231	0.3553	8.74169e-06	8.74177e-06	4.04684
	rs12702586	A	G	0.0121916	0.00142284	1e-17		-0.0511	0.0212	0.0157601	0.111995	0.1146	2.95642e-05	2.9565e-05	13.6866
	rs1271309	G	A	0.0059789	0.00121962	9.49992e-07		0.0068	0.0182	0.7076	0.837855	0.8322	9.71281e-06	9.71291e-06	4.49641
	rs12714414	C	T	-0.00716148	0.00129457	3.2e-08		-0.0099	0.0194	0.6089	0.152482	0.1556	1.32557e-05	1.32559e-05	6.13656
	rs1274652	G	C	-0.00738331	0.00127736	7.49998e-09		0.0184	0.0189	0.3288	0.144213	0.1489	1.34556e-05	1.34558e-05	6.22909
	rs1275988	T	C	-0.0140941	0.000922812	1.20005e-52		-0.0306	0.0139	0.0278798	0.615229	0.6173	9.40468e-05	9.40556e-05	43.5413
	rs12786744	C	T	-0.0062928	0.00109836	1e-08		0.0278	0.0164	0.0908406	0.211575	0.2133	1.32112e-05	1.32114e-05	6.11596
	rs12868737	T	C	0.00500515	0.000947594	1.29999e-07		0.0142	0.0145	0.3264	0.525262	0.5208	1.24938e-05	1.24939e-05	5.78383
	rs12877196	C	T	-0.00739282	0.00160492	4.09996e-06		0.0449	0.0236	0.05659	0.08557	0.0912	8.55307e-06	8.55315e-06	3.95952
	rs12902197	A	T	0.0059719	0.00115889	2.59998e-07		0.0086	0.0173	0.6186	0.186636	0.1907	1.08277e-05	1.08278e-05	5.01252
	rs12906962	C	T	0.00614902	0.000968275	2.1e-10		0.0088	0.0147	0.5496	0.32034	0.3204	1.64644e-05	1.64646e-05	7.62199
	rs12926550	A	G	-0.00723511	0.000968984	8.19974e-14		0.002	0.0146	0.8902	0.316537	0.3153	2.26496e-05	2.26501e-05	10.4854
	rs12948326	G	T	0.00540283	0.000944536	1.09999e-08		-0.0191	0.0144	0.1833	0.350531	0.3533	1.3291e-05	1.32912e-05	6.15289
	rs12950644	C	T	-0.00981653	0.00202041	1.2e-06		-0.0215	0.0324	0.5063	0.946426	0.9469	9.77207e-06	9.77217e-06	4.52384
	rs13125101	A	G	0.0212658	0.000988617	1.1995e-102		0.0103	0.0151	0.4956	0.291836	0.2885	0.000186924	0.000186959	86.5493
	rs13154725	A	G	0.00471806	0.000907537	2e-07		-0.0046	0.0136	0.737901	0.421549	0.4269	1.0856e-05	1.08562e-05	5.02565
	rs1322815	G	A	0.00528552	0.00107638	9.09997e-07		-0.0209	0.0162	0.1978	0.225473	0.2297	9.75745e-06	9.75755e-06	4.51707
	rs13262595	G	A	-0.0046679	0.000903811	2.39999e-07		-0.0139	0.0136	0.3061	0.560987	0.5548	1.07326e-05	1.07327e-05	4.96849
	rs13285946	A	G	-0.00476942	0.00094661	4.70002e-07		0.0129	0.0144	0.3712	0.363939	0.3663	1.05315e-05	1.05316e-05	4.87539
	rs13293465	T	C	-0.00490075	0.000940639	1.89998e-07		-0.0129	0.0142	0.3644	0.351839	0.362	1.09542e-05	1.09544e-05	5.07111
	rs13440002	T	G	-0.00456885	0.000900479	3.89996e-07		-0.0067	0.0137	0.6215	0.479464	0.4768	1.04196e-05	1.04197e-05	4.8236
	rs1362877	T	C	-0.00584575	0.000903671	9.8992e-11		-0.006	0.0137	0.6609	0.550777	0.5502	1.69102e-05	1.69105e-05	7.82838
	rs136832	T	C	0.00559146	0.00115068	1.2e-06		0.0296	0.0173	0.0871706	0.187674	0.1897	9.53268e-06	9.53277e-06	4.41301
	rs1421911	G	A	-0.00673514	0.00134043	5e-07		0.0091	0.02	0.6489	0.128844	0.1333	1.01832e-05	1.01833e-05	4.71416
	rs1422278	T	G	0.00945522	0.00132451	9.3994e-13		0.0029	0.0198	0.8847	0.132044	0.1368	2.04923e-05	2.04927e-05	9.48669
	rs1436138	G	A	-0.00739454	0.000938222	3.19963e-15		-0.0038	0.0143	0.7905	0.360645	0.3676	2.52159e-05	2.52165e-05	11.6735
	rs145153053	G	A	0.00767235	0.0011983	1.5e-10		-0.0069	0.0182	0.7045	0.169306	0.1685	1.65577e-05	1.6558e-05	7.6652
	rs147575209	T	C	0.0113096	0.0024581	4.20001e-06		-0.0288	0.0387	0.457	0.034812	0.0328	8.59539e-06	8.59546e-06	3.9791
	rs150115323	G	C	-0.00444673	0.000928003	1.7e-06		-0.0084	0.014	0.5475	0.372205	0.3784	9.24084e-06	9.24093e-06	4.27791
	rs150267141	T	C	0.0107067	0.00207258	2.39999e-07		0.035	0.0319	0.2733	0.051595	0.0523	1.12187e-05	1.12188e-05	5.19354
	rs150816167	C	T	0.0103279	0.00225816	4.79999e-06		-0.0686	0.0359	0.0558702	0.042609	0.0399	8.70251e-06	8.70259e-06	4.0287
	rs1511884	C	A	0.00426166	0.00089923	2.1e-06		-0.0157	0.0136	0.2475	0.527107	0.5212	9.05418e-06	9.05426e-06	4.1915
	rs1515110	T	G	0.00510501	0.000931996	4.30002e-08		-0.0129	0.0141	0.3598	0.636731	0.633	1.20561e-05	1.20563e-05	5.58122
	rs1558917	T	C	0.00463011	0.000942652	8.99995e-07		0.0041	0.0142	0.773599	0.345785	0.3486	9.69927e-06	9.69937e-06	4.49014
	rs1561735	C	T	-0.00539477	0.000898803	1.89998e-09		-0.021	0.0136	0.1221	0.46742	0.4646	1.449e-05	1.44902e-05	6.70796
	rs158173	T	C	-0.00544715	0.00117308	3.40001e-06		0.0005	0.0174	0.9774	0.179045	0.1828	8.72269e-06	8.72276e-06	4.03804
	rs1585705	A	C	-0.00496308	0.000971191	3.2e-07		0.0272	0.0146	0.0621699	0.687123	0.677	1.05911e-05	1.05912e-05	4.903
	rs1603992	C	T	-0.00488894	0.00100787	1.2e-06		0.0008	0.0153	0.9607	0.280432	0.2834	9.64626e-06	9.64635e-06	4.46559
	rs1621	A	G	-0.00508134	0.000957659	1.09999e-07		0.0141	0.0143	0.3264	0.673266	0.6664	1.13597e-05	1.13598e-05	5.25882
	rs1623060	T	C	-0.0050744	0.00089802	1.6e-08		-0.0077	0.0136	0.5728	0.495909	0.4942	1.28739e-05	1.28741e-05	5.95981
	rs167479	T	G	-0.0131587	0.000898701	1.50003e-48		-0.0124	0.0149	0.4041	0.472462	0.4746	8.63131e-05	8.63205e-05	39.9604
	rs16885627	G	C	0.00582267	0.000920418	2.5e-10		-0.0147	0.0139	0.2903	0.400634	0.401	1.62822e-05	1.62825e-05	7.53768
	rs1689040	T	C	-0.011369	0.000913632	1.50003e-35		0.0125	0.0138	0.3634	0.407647	0.4047	6.24222e-05	6.24261e-05	28.899
	rs16986825	T	C	0.0068034	0.00125474	5.89997e-08		0.0361	0.019	0.0574698	0.151235	0.1515	1.18829e-05	1.1883e-05	5.50102
	rs17099139	G	C	-0.00511823	0.00100975	4e-07		-0.0047	0.0154	0.761001	0.274655	0.2696	1.04376e-05	1.04377e-05	4.83195
	rs17109041	C	T	-0.010649	0.00216767	8.99995e-07		0.0806	0.0333	0.0153699	0.04579	0.0445	9.90974e-06	9.90984e-06	4.58757
	rs17255240	G	T	0.00728012	0.00156227	3.2e-06		-0.0288	0.0246	0.2433	0.094787	0.0876	9.09508e-06	9.09516e-06	4.21043
	rs1741344	T	C	0.00538176	0.000931546	7.59994e-09		0.0194	0.014	0.1646	0.634509	0.6298	1.34336e-05	1.34338e-05	6.21892
	rs1745416	A	G	0.00690811	0.000898858	1.50003e-14		0.0003	0.0136	0.9808	0.513391	0.5191	2.38439e-05	2.38444e-05	11.0383
	rs17513752	G	A	0.0044978	0.000956221	2.59998e-06		0.0109	0.0143	0.4492	0.330902	0.3393	8.95817e-06	8.95825e-06	4.14705
	rs17581380	C	T	-0.0102203	0.00215769	2.19999e-06		0.0051	0.0354	0.8862	0.045068	0.047	8.99079e-06	8.99087e-06	4.16215
	rs17637472	A	G	0.00861819	0.000924195	1.10002e-20		-0.0024	0.0139	0.8654	0.398638	0.3982	3.56104e-05	3.56117e-05	16.4857
	rs17747401	T	C	-0.00541349	0.000935245	7.10003e-09		0.0073	0.0142	0.6065	0.368809	0.378	1.36442e-05	1.36444e-05	6.31639
	rs1799998	G	A	-0.00546115	0.000901191	1.40001e-09		0.0091	0.0136	0.5036	0.450657	0.442	1.47669e-05	1.47671e-05	6.83613
	rs1801253	C	G	0.0117536	0.00102209	1.29987e-30		0.0224	0.0156	0.1527	0.735825	0.7363	5.37079e-05	5.37108e-05	24.8644
	rs1814952	T	C	0.00571216	0.000993236	8.9e-09		-0.0269	0.0151	0.0752506	0.283964	0.2805	1.32687e-05	1.32689e-05	6.14258
	rs1859551	G	A	0.00511058	0.000900843	1.40001e-08		-0.0003	0.0135	0.9829	0.477432	0.4766	1.30324e-05	1.30326e-05	6.03318
	rs188315257	G	T	-0.010802	0.00155991	4.40048e-12		0.0276	0.0234	0.2386	0.092053	0.0956	1.95046e-05	1.9505e-05	9.02945
	rs1887320	A	G	0.0106438	0.000900496	3.10027e-32		0.0052	0.0136	0.7008	0.475317	0.4751	5.65072e-05	5.65104e-05	26.1604
	rs1923031	C	T	-0.00780776	0.000945459	1.50003e-16		0.0191	0.0146	0.1903	0.614463	0.6098	2.88832e-05	2.8884e-05	13.3713
	rs1957562	A	G	0.00933996	0.00101217	2.80027e-20		0.0223	0.0154	0.148	0.268652	0.2608	3.42795e-05	3.42807e-05	15.8696
	rs1962094	A	T	0.00479558	0.000904965	1.2e-07		0.0027	0.0136	0.8418	0.455007	0.4608	1.14057e-05	1.14058e-05	5.2801
	rs198851	G	T	-0.0129598	0.00125459	5.19996e-25		-0.0317	0.0192	0.0987211	0.849714	0.8527	4.28961e-05	4.28979e-05	19.8588
	rs2014590	T	C	-0.00708324	0.000897558	2.99985e-15		0.0131	0.0136	0.3356	0.485683	0.485	2.50656e-05	2.50662e-05	11.6039
	rs2024077	A	G	0.00503166	0.00096359	1.79999e-07		0.0088	0.0146	0.5472	0.677668	0.6777	1.10605e-05	1.10606e-05	5.12028
	rs2032915	T	C	-0.00598366	0.000934788	1.5e-10		0.0053	0.014	0.7027	0.359731	0.3673	1.64932e-05	1.64934e-05	7.63533
	rs2046645	G	C	-0.00600051	0.000910844	4.49987e-11		-0.0017	0.0138	0.9037	0.442766	0.4305	1.77672e-05	1.77675e-05	8.22512
	rs204883	A	G	0.00778339	0.000920418	2.80027e-17		0.0275	0.0139	0.0481504	0.384525	0.3992	2.86749e-05	2.86758e-05	13.2749
	rs2078339	G	A	-0.00772915	0.00100886	1.80011e-14		-0.022	0.0151	0.1469	0.271821	0.2732	2.36491e-05	2.36497e-05	10.9482
	rs2105092	A	G	-0.00709777	0.00098884	7.10068e-13		-0.0051	0.0148	0.7289	0.291089	0.2946	2.07918e-05	2.07922e-05	9.62535
	rs222849	C	T	0.00561823	0.000926494	1.29999e-09		-0.0082	0.0141	0.559899	0.619353	0.6297	1.4883e-05	1.48832e-05	6.88989
	rs2239540	A	G	-0.00717492	0.0014465	7.00003e-07		0.0056	0.0214	0.793299	0.108304	0.1164	9.94318e-06	9.94328e-06	4.60305
	rs2240716	T	C	0.00458634	0.000975966	2.59998e-06		-0.014	0.0147	0.3402	0.304411	0.3066	8.9079e-06	8.90798e-06	4.12378
	rs2251828	A	G	0.00592145	0.00104159	1.29999e-08		-0.0008	0.0156	0.9605	0.754424	0.7501	1.29923e-05	1.29925e-05	6.01464
	rs2270956	T	C	-0.00451515	0.000900743	5.39995e-07		-0.0077	0.0136	0.572	0.478198	0.4772	1.01739e-05	1.0174e-05	4.70987
	rs2293142	G	T	-0.00742813	0.00141224	1.40001e-07		-0.0199	0.0207	0.337	0.113764	0.1194	1.11261e-05	1.11262e-05	5.15068
	rs2293607	C	T	-0.00478897	0.00104427	4.49997e-06		-0.0178	0.0158	0.2596	0.243924	0.2443	8.4593e-06	8.45937e-06	3.9161
	rs2298359	C	T	-0.0131885	0.00181983	4.30031e-13		0.0103	0.0281	0.7136	0.065123	0.0664	2.11792e-05	2.11797e-05	9.80472
	rs2311412	C	T	-0.00530779	0.000899501	3.59998e-09		-0.0025	0.0136	0.8563	0.495669	0.4977	1.40853e-05	1.40855e-05	6.5206
	rs231708	C	G	-0.00573449	0.000967339	3.09999e-09		0.0139	0.0148	0.3475	0.687274	0.6865	1.41356e-05	1.41358e-05	6.54389
	rs2341599	A	G	-0.00701927	0.000947893	1.29987e-13		0.0128	0.0143	0.3687	0.66041	0.6589	2.20995e-05	2.21e-05	10.2308
	rs234623	A	G	-0.00433305	0.000901829	1.5e-06		0.0044	0.0138	0.7485	0.507744	0.5043	9.38541e-06	9.3855e-06	4.34484
	rs2354356	G	A	-0.00483691	0.000898669	7.39997e-08		-0.0156	0.0137	0.2556	0.48895	0.4929	1.16921e-05	1.16923e-05	5.41272
	rs2443708	C	T	0.00728822	0.000966422	4.60045e-14		0.0032	0.0146	0.8262	0.683078	0.6778	2.29983e-05	2.29988e-05	10.6469
	rs2455357	G	A	-0.00613367	0.00109777	2.30001e-08		-0.0177	0.017	0.299	0.705756	0.6993	1.56255e-05	1.56257e-05	7.23363
	rs2460448	A	G	-0.00808064	0.000906743	5.00035e-19		0.0039	0.0137	0.7752	0.437841	0.4467	3.21438e-05	3.21448e-05	14.8808
	rs2493135	G	C	0.00787741	0.000914021	6.79986e-18		0.0037	0.0138	0.788301	0.40392	0.406	2.98811e-05	2.9882e-05	13.8333
	rs2518053	A	G	0.00467764	0.000969146	1.40001e-06		-0.0191	0.015	0.201	0.323612	0.3147	9.57865e-06	9.57874e-06	4.43429
	rs2528626	A	G	0.00438978	0.000898813	1e-06		-0.0049	0.0137	0.719399	0.48361	0.4852	9.62473e-06	9.62482e-06	4.45563
	rs2569882	C	T	-0.00579055	0.000910921	2.1e-10		0.005	0.0138	0.714801	0.435259	0.4389	1.64842e-05	1.64844e-05	7.63115
	rs2643826	T	C	0.0106264	0.000903762	6.4003e-32		-0.0121	0.0138	0.3811	0.452318	0.4469	5.59467e-05	5.59499e-05	25.9009
	rs2673802	G	A	0.00476489	0.00102783	3.59998e-06		0.0362	0.0157	0.0213801	0.742734	0.7517	8.67664e-06	8.67671e-06	4.01672
	rs268263	A	T	0.007854	0.00104552	5.79963e-14		0.021	0.0159	0.1885	0.751622	0.7521	2.30316e-05	2.30321e-05	10.6623
	rs2696712	G	A	0.00843547	0.0016673	4.20001e-07		0.0033	0.0254	0.8963	0.079485	0.0787	1.04127e-05	1.04128e-05	4.82043
	rs2744133	G	A	-0.00653248	0.00100191	7.00003e-11		-0.0063	0.0151	0.676	0.277513	0.2763	1.7112e-05	1.71122e-05	7.92179
	rs2745929	C	T	-0.0042698	0.000898085	2e-06		0.0083	0.0135	0.5362	0.496658	0.4892	9.11519e-06	9.11527e-06	4.21974
	rs2815116	A	G	-0.00532619	0.00098722	6.80002e-08		0.0008	0.015	0.9571	0.702288	0.7014	1.18625e-05	1.18626e-05	5.49157
	rs2820290	G	A	0.00575237	0.000904397	2e-10		0.0114	0.0137	0.406	0.566634	0.5564	1.6251e-05	1.62513e-05	7.52323
	rs2823139	A	G	0.00602667	0.000955103	2.80001e-10		0.0282	0.0154	0.0666699	0.337429	0.3324	1.62405e-05	1.62408e-05	7.51836
	rs28344	T	C	0.0047599	0.000933616	3.40001e-07		0.0125	0.0142	0.3794	0.362559	0.362	1.04724e-05	1.04725e-05	4.84803
	rs28432948	T	A	0.0118813	0.00245391	1.29999e-06		0.0034	0.0363	0.9245	0.034663	0.0366	9.4472e-06	9.44729e-06	4.37344
	rs2856653	C	T	-0.00902048	0.00093971	8.10028e-22		0.0056	0.0141	0.6894	0.642227	0.6413	3.73926e-05	3.7394e-05	17.3108
	rs28650790	T	C	0.00809712	0.00113843	1.10002e-12		-0.0366	0.0172	0.0335097	0.191835	0.1887	2.03291e-05	2.03296e-05	9.41118
	rs28667801	T	A	0.00635567	0.000917697	4.30031e-12		-0.0069	0.0142	0.625299	0.40644	0.3983	1.94901e-05	1.94905e-05	9.02274
	rs2881039	T	C	-0.00417215	0.000905254	4e-06		-0.0037	0.0137	0.7851	0.440118	0.4397	8.57858e-06	8.57865e-06	3.97133
	rs2884442	A	T	0.00443137	0.000922952	1.6e-06		-0.0003	0.0139	0.9812	0.399788	0.4033	9.42411e-06	9.4242e-06	4.36275
	rs2894446	T	G	-0.00673875	0.000946932	1.10002e-12		-0.0201	0.0141	0.1553	0.34048	0.35	2.03943e-05	2.03947e-05	9.44133
	rs290108	T	C	-0.00451202	0.000907283	6.59994e-07		0.0001	0.0138	0.9957	0.560863	0.5724	1.00283e-05	1.00284e-05	4.64247
	rs2921965	C	T	-0.00568897	0.00099864	1.2e-08		0.0017	0.0151	0.9092	0.286546	0.2825	1.3233e-05	1.32332e-05	6.12604
	rs2934849	C	T	-0.00560546	0.000929599	1.6e-09		0.0172	0.0141	0.2244	0.631739	0.636	1.462e-05	1.46202e-05	6.76813
	rs2958126	G	T	-0.00464371	0.000993771	2.99999e-06		-0.0336	0.015	0.0253998	0.650107	0.6387	9.81025e-06	9.81035e-06	4.54152
	rs2977324	G	T	0.0071587	0.0009839	3.40017e-13		-0.023	0.0149	0.1228	0.700729	0.7031	2.14938e-05	2.14943e-05	9.95036
	rs303949	C	A	0.00872954	0.00154917	1.79999e-08		0.0125	0.0228	0.5841	0.093384	0.0982	1.29035e-05	1.29037e-05	5.97352
	rs34238514	T	C	0.0061237	0.0011911	2.69998e-07		-0.0297	0.018	0.0983603	0.170784	0.1718	1.06212e-05	1.06213e-05	4.91692
	rs34344953	C	T	0.00571969	0.000935702	9.80009e-10		0.0066	0.0141	0.6376	0.360612	0.3597	1.50862e-05	1.50864e-05	6.98397
	rs34666150	T	C	-0.00909322	0.00174191	1.79999e-07		0.0436	0.0264	0.0990011	0.072183	0.0733	1.10755e-05	1.10756e-05	5.12724
	rs34946857	A	G	0.0090773	0.00165246	3.89996e-08		0.0281	0.025	0.2612	0.080698	0.0805	1.22254e-05	1.22256e-05	5.6596
	rs35136533	C	T	0.00496768	0.00102047	1.09999e-06		-0.0251	0.0155	0.105	0.262614	0.2561	9.55762e-06	9.55772e-06	4.42456
	rs35249078	G	A	-0.00494066	0.000960241	2.69998e-07		-0.0276	0.0146	0.0585194	0.322876	0.3209	1.06734e-05	1.06735e-05	4.94111
	rs35366052	A	G	0.00518491	0.00106642	1.2e-06		-0.0282	0.0164	0.0854594	0.602639	0.5174	1.28752e-05	1.28754e-05	5.96042
	rs35392886	G	C	0.00434807	0.00092609	2.69998e-06		0.0006	0.0141	0.9649	0.62547	0.6248	8.8576e-06	8.85768e-06	4.10049
	rs35429	G	A	-0.0110645	0.000924745	5.40008e-33		0.0237	0.0141	0.0939399	0.382051	0.3879	5.78053e-05	5.78086e-05	26.7614
	rs35432681	C	T	0.00648903	0.000923451	2.09991e-12		-0.0119	0.0138	0.3906	0.382319	0.3898	1.98875e-05	1.98879e-05	9.20671
	rs35479618	A	G	0.0255211	0.00343987	1.20005e-13		0.0525	0.0562	0.3505	0.017236	0.0158	2.20655e-05	2.2066e-05	10.215
	rs35783704	A	G	-0.0130188	0.00151052	6.79986e-18		0.0194	0.022	0.379	0.100086	0.105	3.05314e-05	3.05323e-05	14.1343
	rs35895091	G	A	0.00488136	0.000991122	8.40001e-07		-0.0056	0.0151	0.7126	0.708489	0.7145	9.84237e-06	9.84247e-06	4.55638
	rs35942721	T	C	-0.0076048	0.000989164	1.50003e-14		-0.0108	0.0151	0.4723	0.290855	0.2816	2.38571e-05	2.38576e-05	11.0444
	rs360153	C	T	0.00715682	0.000909017	3.50026e-15		0.0006	0.0137	0.9679	0.579267	0.5772	2.49664e-05	2.4967e-05	11.558
	rs36071027	T	C	-0.00665162	0.000937598	1.29987e-12		-0.02	0.0143	0.1615	0.357932	0.3593	2.0336e-05	2.03365e-05	9.41438
	rs36174733	G	A	-0.00677219	0.00116831	6.80002e-09		0.0126	0.0184	0.493	0.179743	0.1767	1.35235e-05	1.35237e-05	6.26055
	rs3735260	G	A	0.00824884	0.00170618	1.29999e-06		-0.0255	0.0259	0.3236	0.075073	0.0746	9.44946e-06	9.44955e-06	4.37449
	rs3735533	C	T	0.0166405	0.00171939	3.69999e-22		0.0034	0.0259	0.8971	0.926702	0.9272	3.76179e-05	3.76194e-05	17.4152
	rs3759582	C	A	-0.00827667	0.00134949	8.60003e-10		-0.0038	0.0202	0.8514	0.127723	0.1311	1.52639e-05	1.52641e-05	7.06623
	rs3764769	T	C	-0.0068207	0.00102118	2.39994e-11		0.0115	0.0155	0.4584	0.262032	0.2591	1.7992e-05	1.79923e-05	8.32921
	rs3773220	T	C	-0.00498769	0.0010144	8.79995e-07		0.0061	0.0154	0.6944	0.270613	0.2662	9.82054e-06	9.82064e-06	4.54628
	rs3785837	A	G	0.0074595	0.00107275	3.59998e-12		0.0027	0.0164	0.8676	0.766003	0.7617	1.99476e-05	1.9948e-05	9.23454
	rs3789779	A	G	-0.00516705	0.00106641	1.29999e-06		0.0224	0.0161	0.1633	0.230661	0.2361	9.47561e-06	9.4757e-06	4.3866
	rs3790604	A	C	0.0187271	0.00172638	1.99986e-27		0.0048	0.0256	0.8505	0.073158	0.0772	4.75596e-05	4.75619e-05	22.0179
	rs3790630	T	C	0.00510206	0.00108537	2.59998e-06		0.0062	0.0167	0.708	0.781581	0.7911	8.88762e-06	8.8877e-06	4.11439
	rs3796205	C	G	-0.00520953	0.000941864	3.2e-08		-0.0198	0.0143	0.1663	0.353119	0.3525	1.23986e-05	1.23988e-05	5.73977
	rs3803266	C	G	-0.00769725	0.00106429	4.70002e-13		0.003	0.0161	0.8512	0.767939	0.7638	2.11169e-05	2.11173e-05	9.77587
	rs3807925	G	A	0.00451374	0.000940305	1.6e-06		-0.0085	0.0143	0.55	0.352203	0.3467	9.29683e-06	9.29692e-06	4.30383
	rs3809060	T	G	0.00503479	0.000928935	5.99998e-08		0.0024	0.014	0.862	0.375983	0.3797	1.18948e-05	1.18949e-05	5.50654
	rs3821843	A	G	0.00840648	0.000976299	7.29962e-18		-0.0358	0.0151	0.0176999	0.678981	0.6839	3.08068e-05	3.08078e-05	14.2619
	rs3863105	C	T	0.00611387	0.000962822	2.19999e-10		0.0013	0.0147	0.9321	0.674287	0.6703	1.64188e-05	1.64191e-05	7.60091
	rs3867466	C	A	0.00773571	0.000999198	9.79941e-15		-0.009	0.0152	0.5544	0.28023	0.2763	2.41401e-05	2.41407e-05	11.1755
	rs3896418	T	C	0.00485499	0.000990596	9.49992e-07		0.017	0.0151	0.2611	0.290498	0.2858	9.71636e-06	9.71645e-06	4.49805
	rs3897821	G	A	0.00551054	0.000949905	6.59994e-09		0.0017	0.0143	0.9077	0.333763	0.3378	1.35047e-05	1.35049e-05	6.25183
	rs3918226	T	C	0.0251981	0.0016684	1.50003e-51		0.035	0.0257	0.1729	0.08101	0.0813	9.45399e-05	9.45488e-05	43.7696
	rs41284486	A	G	-0.00726987	0.00145278	5.60003e-07		-0.0005	0.0227	0.9834	0.111485	0.1096	1.04704e-05	1.04705e-05	4.84714
	rs41288297	T	C	0.00985418	0.00211148	3.09999e-06		0.0155	0.0335	0.645	0.047956	0.0482	8.86688e-06	8.86696e-06	4.10479
	rs4307614	G	A	0.00578718	0.00107267	6.80002e-08		-0.0029	0.0163	0.8591	0.226795	0.2198	1.17461e-05	1.17462e-05	5.43768
	rs4335411	A	G	0.0061253	0.00112281	4.90004e-08		0.0142	0.0184	0.4386	0.762614	0.7761	1.35845e-05	1.35847e-05	6.28879
	rs4351668	T	C	0.00572754	0.00092755	6.59994e-10		0.0154	0.014	0.2721	0.633772	0.6247	1.52283e-05	1.52285e-05	7.04975
	rs4413223	A	G	0.00582874	0.00118432	8.60003e-07		-0.0054	0.0177	0.7619	0.173827	0.178	9.75815e-06	9.75825e-06	4.5174
	rs448385	A	G	0.00681429	0.000903464	4.60045e-14		0.0327	0.0138	0.0180302	0.441371	0.4459	2.2898e-05	2.28986e-05	10.6005
	rs4569188	A	G	0.00436305	0.000952211	4.60002e-06		0.0167	0.0144	0.2454	0.666019	0.6728	8.46874e-06	8.46881e-06	3.92048
	rs4651223	T	C	0.00528924	0.000969124	4.79999e-08		0.0278	0.0146	0.0570598	0.315358	0.3172	1.20805e-05	1.20806e-05	5.59249
	rs4675682	C	T	0.00526118	0.000898999	4.79999e-09		0.0227	0.0136	0.0946891	0.461008	0.4729	1.37558e-05	1.3756e-05	6.36809
	rs4676370	C	G	0.00495726	0.00105687	2.69998e-06		-0.0004	0.0159	0.9786	0.237913	0.24	8.9112e-06	8.91128e-06	4.12531
	rs474328	T	C	0.0054289	0.000969633	2.19999e-08		-0.0261	0.0148	0.0774908	0.30851	0.3059	1.2575e-05	1.25752e-05	5.82144
	rs4759062	T	C	-0.00949665	0.000983707	4.70002e-22		-0.0008	0.0149	0.9581	0.298342	0.2924	3.77582e-05	3.77596e-05	17.4801
	rs4767288	G	A	-0.00546297	0.000970391	1.79999e-08		-0.0204	0.0148	0.1671	0.688254	0.6812	1.28067e-05	1.28069e-05	5.92869
	rs4775373	C	T	-0.005689	0.000936434	1.2e-09		-0.0162	0.0143	0.26	0.638007	0.6469	1.49495e-05	1.49498e-05	6.9207
	rs4805682	A	G	0.00467027	0.00092518	4.49997e-07		0.002	0.0139	0.8882	0.38312	0.3781	1.03098e-05	1.03099e-05	4.77277
	rs483465	G	A	0.00696887	0.00103533	1.69981e-11		0.0303	0.0156	0.0521399	0.749302	0.7509	1.82458e-05	1.82461e-05	8.44669
	rs4852398	A	C	0.00790664	0.00170773	3.69999e-06		-0.0421	0.0268	0.1165	0.074383	0.0698	8.60833e-06	8.6084e-06	3.9851
	rs4871877	A	T	0.00547516	0.000961519	1.2e-08		-0.0216	0.0145	0.1378	0.321973	0.3202	1.30885e-05	1.30887e-05	6.05915
	rs4883481	C	T	-0.00756598	0.000927099	3.29989e-16		0.0013	0.014	0.9254	0.627661	0.6276	2.67562e-05	2.67569e-05	12.3866
	rs488834	T	C	-0.00839858	0.0010577	1.99986e-15		-0.0066	0.0167	0.691301	0.766097	0.768	2.52791e-05	2.52797e-05	11.7028
	rs4930676	T	C	-0.00805959	0.00144286	2.30001e-08		-0.0163	0.0221	0.4619	0.108456	0.108	1.25618e-05	1.2562e-05	5.81532
	rs4940927	G	A	-0.00532907	0.00101816	1.7e-07		0.0038	0.0153	0.8025	0.733506	0.7264	1.11026e-05	1.11027e-05	5.13979
	rs4981000	C	T	-0.00624401	0.000899237	3.80014e-12		-0.0028	0.0138	0.8375	0.491207	0.4879	1.94878e-05	1.94882e-05	9.02168
	rs5020545	T	C	-0.00480008	0.000903698	1.09999e-07		-0.0002	0.0139	0.9891	0.446537	0.4409	1.13887e-05	1.13888e-05	5.27223
	rs532436	A	G	-0.0077052	0.00115446	2.49977e-11		0.0229	0.0169	0.1752	0.184986	0.2002	1.7902e-05	1.79023e-05	8.28754
	rs537244	T	G	-0.00687581	0.000907302	3.50026e-14		0.0127	0.0138	0.3553	0.570794	0.5712	2.31645e-05	2.3165e-05	10.7238
	rs557675	G	T	-0.00749399	0.00089978	8.19974e-17		0.0187	0.0137	0.1724	0.470443	0.4703	2.79818e-05	2.79826e-05	12.954
	rs55944332	G	A	0.00653855	0.00105935	6.69993e-10		0.009	0.0161	0.5737	0.235934	0.232	1.5414e-05	1.54142e-05	7.13571
	rs55986190	T	C	0.00465488	0.000911714	3.29997e-07		0.0002	0.0138	0.9876	0.414031	0.4052	1.05137e-05	1.05138e-05	4.86716
	rs56153133	G	A	-0.0158264	0.00121689	1.10002e-38		-0.0029	0.0183	0.8719	0.1622	0.165	6.80747e-05	6.80793e-05	31.516
	rs56204931	T	C	0.00938194	0.00187123	5.30005e-07		-0.0336	0.0279	0.2294	0.061244	0.0632	1.01212e-05	1.01213e-05	4.68546
	rs56246068	A	G	-0.00761721	0.00144097	1.2e-07		0.0282	0.022	0.2004	0.110621	0.1086	1.14169e-05	1.1417e-05	5.28527
	rs56271783	C	G	0.0123172	0.00217881	1.6e-08		-0.0429	0.0327	0.1898	0.045373	0.0471	1.31427e-05	1.31429e-05	6.08425
	rs56388530	T	C	0.0094542	0.00104874	1.99986e-19		-0.0285	0.0158	0.0707995	0.75941	0.7525	3.26613e-05	3.26624e-05	15.1204
	rs56692845	T	C	-0.00586006	0.000996709	4.09996e-09		-0.0364	0.0152	0.0166001	0.284247	0.286	1.39731e-05	1.39733e-05	6.46868
	rs569550	G	T	0.0113813	0.000923887	7.19946e-35		0.0082	0.0141	0.5622	0.387964	0.3933	6.15152e-05	6.15189e-05	28.479
	rs57139556	G	A	-0.0183069	0.00173904	6.4998e-26		0.0009	0.0261	0.9713	0.071575	0.0731	4.45418e-05	4.45438e-05	20.6207
	rs57334905	G	T	0.00617671	0.00123351	5.49997e-07		-0.0295	0.0186	0.1122	0.157282	0.1574	1.01136e-05	1.01137e-05	4.68195
	rs59053029	T	C	0.00656112	0.00124911	1.5e-07		0.0151	0.0189	0.4234	0.152288	0.155	1.11148e-05	1.11149e-05	5.14542
	rs594479	C	T	-0.00452526	0.000979586	3.79997e-06		0.0001	0.0148	0.9959	0.701708	0.7029	8.57265e-06	8.57272e-06	3.96858
	rs59980837	T	G	0.030137	0.00339588	7.00003e-19		-0.0132	0.0532	0.804	0.017712	0.0168	3.16036e-05	3.16046e-05	14.6307
	rs60206358	G	A	0.00862613	0.00161843	9.80009e-08		0.0144	0.0241	0.5495	0.089548	0.0951	1.21332e-05	1.21333e-05	5.6169
	rs6026739	T	A	0.0191373	0.00139985	1.50003e-42		0.0126	0.0209	0.545301	0.117656	0.1207	7.60402e-05	7.6046e-05	35.2041
	rs6031431	G	A	0.00725662	0.000905914	1.10002e-15		0.0133	0.0136	0.3273	0.460526	0.4667	2.61652e-05	2.61658e-05	12.113
	rs604723	C	T	0.0145019	0.00101129	1.20005e-46		-0.0177	0.0153	0.2477	0.725081	0.7248	8.38438e-05	8.38509e-05	38.8172
	rs6074174	C	T	-0.00527593	0.000992354	1.09999e-07		0.0326	0.015	0.0295597	0.288611	0.2908	1.143e-05	1.14302e-05	5.29138
	rs6090907	A	G	-0.00750749	0.00126055	2.59998e-09		-0.019	0.0191	0.3187	0.14983	0.1483	1.4359e-05	1.43592e-05	6.64732
	rs6108168	A	C	-0.0108666	0.0010302	5.19996e-26		0.0201	0.0156	0.1978	0.254386	0.254	4.47945e-05	4.47965e-05	20.7377
	rs61772592	G	A	0.00911074	0.00136661	2.60016e-11		-0.0052	0.021	0.8035	0.12382	0.1178	1.80103e-05	1.80106e-05	8.33769
	rs61911502	G	A	0.00693782	0.00138419	5.39995e-07		0.0089	0.0209	0.6692	0.119388	0.1226	1.0121e-05	1.01211e-05	4.68535
	rs61948065	C	A	0.00716857	0.00137555	1.89998e-07		0.0051	0.0205	0.8026	0.121349	0.1248	1.09584e-05	1.09585e-05	5.07304
	rs61993994	A	G	-0.0057606	0.00122173	2.39999e-06		0.0226	0.0188	0.2285	0.160826	0.1547	8.95723e-06	8.95731e-06	4.14662
	rs62032881	T	C	-0.00625577	0.00122038	2.99999e-07		0.0169	0.0187	0.3659	0.162059	0.1592	1.06287e-05	1.06288e-05	4.92038
	rs62039768	A	C	0.0108998	0.00153381	1.20005e-12		-0.0399	0.0234	0.0886605	0.096337	0.0942	2.06855e-05	2.0686e-05	9.57617
	rs62048544	T	C	-0.00472567	0.000974752	1.2e-06		-0.0047	0.0146	0.7492	0.312947	0.3171	9.60324e-06	9.60333e-06	4.44568
	rs62052820	A	G	0.00602082	0.00107204	2e-08		-0.0118	0.0162	0.466	0.226913	0.2238	1.27183e-05	1.27185e-05	5.88777
	rs62092642	G	T	-0.0127077	0.00270198	2.59998e-06		-0.0517	0.04	0.1961	0.029026	0.0315	9.10246e-06	9.10254e-06	4.21385
	rs62102718	T	A	0.00530023	0.000995342	1e-07		-0.0037	0.0151	0.804	0.286094	0.2802	1.14754e-05	1.14756e-05	5.3124
	rs62189015	C	T	-0.00914529	0.00150035	1.09999e-09		-0.009	0.0222	0.6866	0.101151	0.1037	1.52083e-05	1.52086e-05	7.04052
	rs62429840	T	C	0.00626888	0.00129214	1.2e-06		0.0224	0.0196	0.2533	0.141091	0.1401	9.52481e-06	9.5249e-06	4.40937
	rs62481856	A	G	0.00996236	0.00112579	8.80035e-19		0.0223	0.0171	0.1933	0.197642	0.1964	3.14776e-05	3.14786e-05	14.5724
	rs6271	T	C	-0.013259	0.00171351	1e-14		-0.0378	0.0267	0.1564	0.073863	0.0721	2.40521e-05	2.40527e-05	11.1347
	rs6441207	T	C	0.0056617	0.000915044	6.1e-10		-0.0048	0.0139	0.727999	0.402922	0.4094	1.54232e-05	1.54235e-05	7.14001
	rs6546125	C	A	-0.00551275	0.0011777	2.90001e-06		-0.0127	0.0178	0.4748	0.174765	0.1784	8.76594e-06	8.76602e-06	4.05806
	rs6595833	T	C	0.00735974	0.000914798	8.60003e-16		-0.0101	0.0139	0.4645	0.410477	0.4051	2.62147e-05	2.62154e-05	12.1359
	rs66704117	T	C	0.00944834	0.00188259	5.19996e-07		0.0116	0.0289	0.6875	0.060702	0.0597	1.018e-05	1.01801e-05	4.71268
	rs6695821	C	T	-0.0198485	0.00424012	2.90001e-06		0.0259	0.065	0.690699	0.01232	0.0128	9.58765e-06	9.58775e-06	4.43846
	rs6697088	G	C	0.00426986	0.000906823	2.5e-06		-0.0113	0.0137	0.4091	0.573036	0.5786	8.92135e-06	8.92143e-06	4.13
	rs6702378	G	T	0.00461077	0.000905899	3.59998e-07		0.0106	0.0136	0.4378	0.441324	0.4414	1.04832e-05	1.04833e-05	4.85306
	rs674424	C	T	0.00469687	0.0010276	4.90004e-06		-0.0056	0.0157	0.722301	0.731911	0.7353	8.65734e-06	8.65741e-06	4.00778
	rs675605	C	G	-0.00548512	0.000991253	3.09999e-08		-0.015	0.0152	0.3217	0.711999	0.7136	1.23389e-05	1.2339e-05	5.71212
	rs6766859	T	C	-0.0052861	0.000932279	1.40001e-08		0.0106	0.0141	0.452701	0.626839	0.6292	1.30723e-05	1.30725e-05	6.05167
	rs67755137	A	G	0.00747618	0.0011357	4.60045e-11		-0.0211	0.0186	0.2551	0.193311	0.1894	1.74322e-05	1.74325e-05	8.07005
	rs6806351	T	C	0.00536268	0.00106631	4.90004e-07		-0.0077	0.0163	0.6364	0.233307	0.2299	1.02883e-05	1.02884e-05	4.76282
	rs681343	T	C	0.00566235	0.000896045	2.59998e-10		-0.004	0.0138	0.771999	0.50785	0.487	1.60272e-05	1.60274e-05	7.41958
	rs682709	G	C	0.00687977	0.000964778	1e-12		0.0076	0.0147	0.6037	0.668105	0.6756	2.09905e-05	2.0991e-05	9.71737
	rs6846180	G	A	-0.00428345	0.000909633	2.5e-06		0.0009	0.014	0.9496	0.577249	0.5718	8.95499e-06	8.95507e-06	4.14558
	rs6848906	C	T	-0.0106107	0.0012506	2.19989e-17		-0.0152	0.0189	0.4213	0.848791	0.8473	2.88999e-05	2.89007e-05	13.3791
	rs6855246	G	A	-0.0126807	0.00170449	1e-13		0.0292	0.0264	0.2689	0.081084	0.0793	2.39622e-05	2.39628e-05	11.0931
	rs6864072	T	C	0.00455827	0.00091911	7.10003e-07		-0.0217	0.014	0.1213	0.39146	0.3883	9.89935e-06	9.89945e-06	4.58276
	rs687991	C	G	-0.00592791	0.000985605	1.79999e-09		0.0187	0.0149	0.2101	0.70254	0.7068	1.4687e-05	1.46872e-05	6.79916
	rs6905288	A	G	0.00420485	0.000905159	3.40001e-06		0.0155	0.0137	0.2578	0.568995	0.571	8.67205e-06	8.67213e-06	4.0146
	rs690951	A	C	-0.00709982	0.00147175	1.40001e-06		-0.0169	0.022	0.4427	0.103955	0.108	9.39074e-06	9.39083e-06	4.34731
	rs6926537	A	T	0.00621377	0.000897864	4.49987e-12		-0.0025	0.0136	0.8533	0.489006	0.4894	1.92961e-05	1.92965e-05	8.93295
	rs6958142	T	G	-0.00461247	0.000994194	3.50002e-06		0.0174	0.0149	0.241	0.285762	0.2938	8.68449e-06	8.68457e-06	4.02036
	rs696	T	C	0.00517754	0.000932697	2.80001e-08		-0.0044	0.0142	0.7582	0.364007	0.3704	1.24119e-05	1.24121e-05	5.74593
	rs6961048	G	C	0.0108579	0.00148711	2.80027e-13		0.005	0.0229	0.8268	0.101305	0.0975	2.14667e-05	2.14671e-05	9.9378
	rs6983948	T	C	-0.00587633	0.000898118	6.00067e-11		0.0035	0.0136	0.7998	0.528647	0.5311	1.7209e-05	1.72092e-05	7.96669
	rs702634	A	G	0.00463423	0.000973937	2e-06		-0.015	0.0147	0.306	0.693213	0.6904	9.13458e-06	9.13467e-06	4.22872
	rs706406	A	C	0.00563334	0.000921203	9.59997e-10		-0.0084	0.014	0.5489	0.389882	0.3929	1.50976e-05	1.50979e-05	6.98927
	rs71371126	A	G	0.00530599	0.000946641	2.1e-08		-0.0006	0.0144	0.9692	0.343358	0.3375	1.26952e-05	1.26953e-05	5.87706
	rs7140	A	C	-0.0047297	0.00098133	1.40001e-06		-0.0094	0.015	0.5293	0.698307	0.6943	9.4256e-06	9.42568e-06	4.36344
	rs71631245	T	C	0.0164647	0.00289133	1.2e-08		0.0244	0.0427	0.5671	0.024776	0.0261	1.31001e-05	1.31002e-05	6.0645
	rs7171632	C	G	0.0082156	0.000904043	1e-19		0.0135	0.0138	0.3295	0.446774	0.4381	3.33656e-05	3.33667e-05	15.4465
	rs7187250	A	C	0.0091922	0.00091842	1.39991e-23		0.0002	0.0138	0.991	0.394681	0.3963	4.03738e-05	4.03754e-05	18.691
	rs7196759	G	A	-0.00434597	0.000896737	1.29999e-06		0.0094	0.0135	0.4896	0.485998	0.4973	9.43632e-06	9.43641e-06	4.36841
	rs7205717	C	A	-0.00513409	0.000945386	5.60003e-08		0.0176	0.0142	0.2157	0.651653	0.651	1.1967e-05	1.19671e-05	5.53996
	rs7208940	G	A	0.00459014	0.000924119	6.80002e-07		0.0149	0.014	0.2869	0.619185	0.6215	9.93611e-06	9.93621e-06	4.59978
	rs7237714	G	A	0.00869762	0.00132558	5.30029e-11		-0.0012	0.0199	0.9527	0.132902	0.1385	1.74353e-05	1.74356e-05	8.0715
	rs7238849	C	G	0.00852606	0.00166508	2.99999e-07		-0.0066	0.0246	0.7901	0.079288	0.082	1.06135e-05	1.06136e-05	4.91336
	rs7258382	C	T	-0.0115164	0.00120577	1.29987e-21		-0.0041	0.019	0.8291	0.1659	0.165	3.67052e-05	3.67066e-05	16.9926
	rs72677850	A	G	-0.0234357	0.00338669	4.49987e-12		0.087	0.0531	0.1012	0.018719	0.0188	2.01772e-05	2.01777e-05	9.34086
	rs72683327	G	T	-0.00584926	0.00125739	3.29997e-06		0.01	0.0189	0.597601	0.150131	0.1507	8.7308e-06	8.73088e-06	4.04179
	rs7278003	C	T	0.00510515	0.000903796	1.6e-08		-0.0015	0.0137	0.9108	0.555381	0.5578	1.28714e-05	1.28716e-05	5.95865
	rs72801474	A	G	-0.0092404	0.00155365	2.69998e-09		0.0198	0.024	0.4085	0.091758	0.0914	1.42317e-05	1.42319e-05	6.58839
	rs72831343	G	T	-0.0201099	0.00127261	2.99985e-56		-0.0259	0.0191	0.174	0.145114	0.1442	0.000100338	0.000100349	46.4544
	rs72915163	T	C	0.00795953	0.00103729	1.69981e-14		-0.0186	0.0158	0.2385	0.258533	0.2569	2.42892e-05	2.42898e-05	11.2445
	rs73046792	A	G	-0.00755912	0.00121349	4.70002e-10		0.002	0.0189	0.9171	0.16313	0.165	1.56014e-05	1.56017e-05	7.2225
	rs73050466	A	G	-0.016241	0.00266298	1.09999e-09		0.0114	0.0408	0.7805	0.030072	0.0326	1.53871e-05	1.53874e-05	7.12328
	rs73074437	G	A	0.00445142	0.000974417	4.90004e-06		0.0194	0.0151	0.1983	0.307957	0.3038	8.44598e-06	8.44606e-06	3.90994
	rs73098804	A	T	0.00819459	0.00133989	9.59997e-10		-0.0238	0.0208	0.2519	0.130305	0.1234	1.52199e-05	1.52202e-05	7.04588
	rs73099903	T	C	0.00885322	0.00161545	4.20001e-08		-0.0132	0.0246	0.593401	0.084437	0.083	1.21186e-05	1.21188e-05	5.61016
	rs73104188	A	G	-0.0087989	0.00176604	6.29999e-07		-0.0175	0.0268	0.5136	0.069709	0.0682	1.00414e-05	1.00415e-05	4.64852
	rs7310615	G	C	-0.0125274	0.000902907	8.99912e-44		0.0008	0.0139	0.9546	0.517542	0.5302	7.83713e-05	7.83774e-05	36.2833
	rs732099	A	C	-0.0104833	0.0014813	1.50003e-12		-0.0079	0.0225	0.7262	0.103312	0.1039	2.03619e-05	2.03623e-05	9.42634
	rs73215676	G	A	0.0114051	0.00239889	2e-06		0.0122	0.0356	0.731601	0.036344	0.038	9.11135e-06	9.11144e-06	4.21797
	rs73305098	A	G	-0.00716517	0.00152839	2.80001e-06		0.0121	0.0231	0.6011	0.09516	0.0947	8.84116e-06	8.84124e-06	4.09288
	rs7340705	C	T	0.00677796	0.00096552	2.19989e-12		-0.0014	0.0144	0.9236	0.323263	0.3249	2.01004e-05	2.01008e-05	9.30527
	rs73693253	T	C	-0.00884618	0.00146053	1.40001e-09		0.0254	0.0223	0.2551	0.105663	0.1059	1.47899e-05	1.47901e-05	6.84681
	rs73728279	T	G	0.00778142	0.000997953	6.29941e-15		-0.0042	0.0151	0.779399	0.282736	0.2789	2.45588e-05	2.45594e-05	11.3693
	rs740047	T	C	0.00657594	0.00112108	4.49997e-09		0.0289	0.017	0.087961	0.799544	0.7956	1.38614e-05	1.38616e-05	6.41696
	rs74378158	T	C	-0.0136969	0.00264252	2.19999e-07		-0.0595	0.0406	0.1424	0.030692	0.0303	1.11625e-05	1.11626e-05	5.16753
	rs74439044	C	T	0.0133165	0.00151444	1.50003e-18		-0.0112	0.0226	0.6193	0.096974	0.0999	3.10574e-05	3.10584e-05	14.3779
	rs74854156	C	T	0.0119821	0.00248264	1.40001e-06		-0.0023	0.0373	0.9513	0.035831	0.0382	9.91992e-06	9.92001e-06	4.59228
	rs7498127	A	G	-0.00613362	0.000900437	9.60064e-12		-0.007	0.0137	0.6108	0.538571	0.5318	1.86987e-05	1.86991e-05	8.65637
	rs75523587	A	T	0.0068243	0.00116183	4.30002e-09		0.0065	0.0178	0.7157	0.181992	0.1826	1.38662e-05	1.38663e-05	6.41916
	rs7554672	A	G	-0.00503443	0.000980357	2.80001e-07		0.046	0.0146	0.001622	0.298426	0.3041	1.06131e-05	1.06132e-05	4.91317
	rs7574429	G	T	-0.00421433	0.000916372	4.20001e-06		-0.0174	0.0139	0.2107	0.607272	0.617	8.47154e-06	8.47161e-06	3.92177
	rs76020419	T	G	-0.0121801	0.00242281	5e-07		0.0173	0.0382	0.651499	0.035479	0.0354	1.01535e-05	1.01536e-05	4.70041
	rs76038906	T	G	0.0169645	0.0024547	4.79954e-12		0.0628	0.0372	0.0917698	0.035073	0.0351	1.94796e-05	1.948e-05	9.01788
	rs7612014	G	A	0.00580489	0.00106695	5.30005e-08		-0.0218	0.0162	0.179	0.226079	0.2265	1.17917e-05	1.17918e-05	5.45879
	rs76452347	T	C	-0.00959303	0.00115513	1e-16		-0.0102	0.0188	0.5876	0.204448	0.1987	2.99359e-05	2.99368e-05	13.8587
	rs7694531	G	A	-0.00448731	0.000913631	8.99995e-07		-0.012	0.0138	0.385	0.594325	0.5888	9.70967e-06	9.70976e-06	4.49495
	rs7698645	A	T	0.00435828	0.000898848	1.2e-06		-0.0093	0.0136	0.4939	0.456301	0.4648	9.42476e-06	9.42485e-06	4.36305
	rs7700842	C	T	-0.0112029	0.00092786	1.50003e-33		0.0088	0.0139	0.5239	0.371103	0.3746	5.85821e-05	5.85855e-05	27.1211
	rs77036693	G	A	-0.00880363	0.00192757	4.90004e-06		0.0171	0.029	0.554201	0.058952	0.0617	8.59932e-06	8.59939e-06	3.98092
	rs7719826	T	C	-0.00447596	0.000909974	8.70001e-07		-0.0092	0.0138	0.5058	0.586752	0.5863	9.71556e-06	9.71565e-06	4.49768
	rs7763350	C	A	0.00831914	0.000958994	4.10015e-18		0.0401	0.0145	0.00569994	0.322189	0.3255	3.02278e-05	3.02287e-05	13.9938
	rs7777545	C	T	-0.00624618	0.00091476	8.60003e-12		-0.0024	0.0138	0.8599	0.407524	0.4118	1.88401e-05	1.88404e-05	8.72183
	rs77924615	A	G	-0.0119344	0.00113999	1.20005e-25		0.0118	0.0172	0.494	0.196673	0.2014	4.50058e-05	4.50078e-05	20.8355
	rs7799613	G	C	-0.00575431	0.000921403	4.20001e-10		0.031	0.0139	0.0259203	0.600667	0.6071	1.58849e-05	1.58852e-05	7.35375
	rs7817302	A	G	0.00575782	0.00105684	5.1e-08		0.004	0.0159	0.8002	0.764006	0.755	1.19548e-05	1.1955e-05	5.53433
	rs783	A	G	0.00436804	0.000940767	3.40001e-06		-0.0164	0.0142	0.2483	0.645649	0.6481	8.73038e-06	8.73046e-06	4.0416
	rs78307470	G	A	-0.0118378	0.00174445	1.20005e-11		-0.0166	0.0254	0.5129	0.071731	0.0773	1.86618e-05	1.86621e-05	8.63927
	rs7831859	C	T	-0.00512481	0.000908581	1.7e-08		0.0225	0.0137	0.1016	0.428484	0.4269	1.28632e-05	1.28634e-05	5.95484
	rs78334811	G	A	0.00955324	0.00194631	9.20005e-07		0.0005	0.0309	0.9861	0.056303	0.0532	9.6983e-06	9.69839e-06	4.48969
	rs78349133	G	A	0.00565834	0.0010632	1e-07		-0.0134	0.0163	0.4094	0.230743	0.223	1.1366e-05	1.13661e-05	5.26174
	rs7838131	A	G	-0.00770089	0.000908849	2.39994e-17		-0.0371	0.0138	0.007377	0.574389	0.5737	2.89955e-05	2.89964e-05	13.4233
	rs7841979	T	C	0.00601608	0.00119246	4.49997e-07		0.0192	0.018	0.2863	0.172261	0.1736	1.03214e-05	1.03215e-05	4.77813
	rs7844259	A	G	0.00656456	0.00103454	2.19999e-10		-0.0239	0.0157	0.1275	0.742167	0.7427	1.64923e-05	1.64926e-05	7.63493
	rs7853978	C	A	0.00567478	0.00114808	7.69999e-07		0.0311	0.0173	0.0727998	0.189921	0.1947	9.90897e-06	9.90907e-06	4.58721
	rs7911644	T	C	0.00757404	0.000956423	2.39994e-15		0.012	0.0144	0.4041	0.330423	0.337	2.53838e-05	2.53844e-05	11.7512
	rs79384779	T	C	0.00788049	0.00128513	8.70001e-10		0.0319	0.0196	0.1035	0.146475	0.146	1.5528e-05	1.55283e-05	7.18852
	rs7951780	G	A	-0.00578737	0.00106483	5.49997e-08		0.017	0.0159	0.2855	0.231445	0.236	1.19156e-05	1.19157e-05	5.51616
	rs7962342	C	T	0.00452057	0.000943831	1.7e-06		-0.0188	0.0143	0.1906	0.349526	0.3471	9.29236e-06	9.29244e-06	4.30176
	rs79861242	T	A	0.0177941	0.00367548	1.29999e-06		0.02	0.0549	0.716	0.015312	0.0167	9.548e-06	9.5481e-06	4.42011
	rs8002514	A	G	0.00625225	0.00105781	3.40001e-09		0.0113	0.0159	0.4749	0.235188	0.2384	1.40628e-05	1.4063e-05	6.51021
	rs8022095	C	T	0.00468461	0.000983151	1.89998e-06		-0.0006	0.0152	0.9676	0.297357	0.2979	9.17043e-06	9.17052e-06	4.24532
	rs8027450	T	C	0.0117734	0.000963142	2.29985e-34		0.002	0.0148	0.892	0.32312	0.333	6.0633e-05	6.06367e-05	28.0706
	rs8065350	A	G	0.00588551	0.00107003	3.79997e-08		0.0121	0.0164	0.4622	0.241855	0.2464	1.2703e-05	1.27031e-05	5.88068
	rs8070737	T	G	0.00717181	0.00116025	6.4e-10		0.0048	0.0176	0.783599	0.183032	0.1781	1.53822e-05	1.53825e-05	7.12103
	rs8073626	T	C	-0.00528186	0.000900841	4.49997e-09		-0.0012	0.0135	0.9286	0.532592	0.5296	1.38898e-05	1.38899e-05	6.43009
	rs8077276	A	G	-0.0092985	0.000931271	1.80011e-23		-0.0089	0.0142	0.53	0.624294	0.6194	4.05595e-05	4.05612e-05	18.777
	rs8078510	A	G	-0.00681361	0.00101209	1.69981e-11		-0.0059	0.0154	0.7028	0.273964	0.2687	1.84687e-05	1.8469e-05	8.54989
	rs8093196	T	G	0.00697194	0.000958126	3.40017e-13		-0.0135	0.0145	0.3534	0.670122	0.6731	2.14904e-05	2.14909e-05	9.94879
	rs8243	A	C	-0.00517753	0.00092281	2e-08		0.0146	0.014	0.2959	0.618532	0.6252	1.26501e-05	1.26503e-05	5.85622
	rs838717	A	G	-0.00417188	0.000906151	4.09996e-06		-0.007	0.0137	0.611	0.567297	0.5676	8.54464e-06	8.54472e-06	3.95561
	rs881732	C	A	0.00464844	0.000900517	2.39999e-07		-0.0146	0.0135	0.2808	0.474409	0.4599	1.07757e-05	1.07758e-05	4.98846
	rs893315	A	C	0.00429999	0.00090551	2e-06		-0.0261	0.0138	0.0580297	0.535519	0.5371	9.1983e-06	9.19839e-06	4.25822
	rs893929	A	G	-0.00686233	0.000903698	3.10027e-14		0.0276	0.0137	0.0440504	0.454504	0.4565	2.33508e-05	2.33514e-05	10.8101
	rs906754	A	G	-0.00652183	0.00103439	2.90001e-10		-0.0234	0.0155	0.131	0.251562	0.2523	1.60166e-05	1.60168e-05	7.41469
	rs9286351	G	A	0.00605282	0.000911548	3.10027e-11		-0.0033	0.0138	0.8103	0.41792	0.4157	1.78247e-05	1.7825e-05	8.25174
	rs9291634	C	T	0.00480836	0.000939521	3.09999e-07		-0.004	0.0142	0.777499	0.354311	0.3575	1.05787e-05	1.05788e-05	4.89726
	rs9292141	A	C	0.00487837	0.000952998	3.09999e-07		0.0078	0.0145	0.5914	0.663238	0.6685	1.06309e-05	1.06311e-05	4.92145
	rs9328077	C	T	-0.00491447	0.000914078	7.59994e-08		0.0094	0.0137	0.4951	0.405651	0.4011	1.1646e-05	1.16462e-05	5.39137
	rs9375459	T	C	0.0120377	0.000903121	1.59993e-40		-0.0174	0.0137	0.2051	0.437121	0.4412	7.13073e-05	7.13123e-05	33.0127
	rs9457853	A	G	0.00764887	0.00158266	1.29999e-06		-0.0324	0.024	0.1759	0.091114	0.0918	9.6899e-06	9.68999e-06	4.4858
	rs9472141	C	T	-0.00532107	0.000968181	3.89996e-08		0.0196	0.0147	0.1848	0.31244	0.3118	1.21648e-05	1.2165e-05	5.63153
	rs9479072	T	C	-0.00533388	0.000914177	5.39995e-09		-0.0405	0.0138	0.003271	0.597145	0.5933	1.36882e-05	1.36883e-05	6.33676
	rs951914	C	G	0.00901473	0.000999211	1.80011e-19		0.011	0.0151	0.4669	0.713818	0.7089	3.32021e-05	3.32032e-05	15.3708
	rs9811721	C	T	0.00499558	0.000978534	3.29997e-07		0.0115	0.0147	0.4361	0.694936	0.6913	1.05813e-05	1.05814e-05	4.89845
	rs9816089	A	G	0.0049005	0.000967641	4.09996e-07		0.0025	0.0147	0.8656	0.316082	0.3171	1.03828e-05	1.03829e-05	4.80657
	rs9836592	T	C	0.00628536	0.000950902	3.80014e-11		0.0019	0.0145	0.8972	0.663858	0.6661	1.76315e-05	1.76318e-05	8.16229
	rs9844972	C	G	0.01163	0.0017745	5.60015e-11		0.0427	0.0272	0.1157	0.071231	0.071	1.78964e-05	1.78967e-05	8.28496
	rs9897348	A	C	0.00456498	0.000921208	7.19996e-07		-0.0131	0.0139	0.3455	0.60379	0.5969	9.97055e-06	9.97065e-06	4.61572
HDL-c levels-LBP	rs10137768	T	C	0.07	0.02	4.39815e-06		-0.0101	0.0138	0.462701	#N/A	0.4021	#N/A	#N/A	#N/A
	rs114687405	T	C	-0.21	0.05	3.59923e-06		0.0443	0.0429	0.3028	#N/A	0.0268	#N/A	#N/A	#N/A
	rs11606992	T	A	0.11	0.02	1.19771e-06		0.0002	0.019	0.9918	#N/A	0.1478	#N/A	#N/A	#N/A
	rs117199990	T	C	0.19	0.02	6.21584e-14		0.0064	0.0223	0.7756	#N/A	0.1025	#N/A	#N/A	#N/A
	rs1173100	G	A	0.09	0.02	1.23692e-06		-0.0024	0.0179	0.8942	#N/A	0.1973	#N/A	#N/A	#N/A
	rs12733725	A	G	-0.11	0.02	2.27625e-06		0.0124	0.0211	0.5565	#N/A	0.1204	#N/A	#N/A	#N/A
	rs141109385	A	G	-0.56	0.12	4.19807e-06		-0.1027	0.078	0.1879	#N/A	0.0083	#N/A	#N/A	#N/A
	rs147233090	T	C	-0.23	0.05	1.94263e-06		0.0898	0.043	0.0369301	#N/A	0.0265	#N/A	#N/A	#N/A
	rs147399143	A	G	0.38	0.08	3.54756e-06		0.0333	0.0787	0.6721	#N/A	0.0104	#N/A	#N/A	#N/A
	rs148933445	A	G	0.26	0.05	6.8593e-07		0.0002	0.0507	0.9967	#N/A	0.0222	#N/A	#N/A	#N/A
	rs1532085	G	A	-0.1	0.02	1.64135e-11		-0.0187	0.0139	0.1781	#N/A	0.6151	#N/A	#N/A	#N/A
	rs16948061	C	T	-0.25	0.05	3.89682e-06		-0.0382	0.046	0.4062	#N/A	0.0243	#N/A	#N/A	#N/A
	rs1800588	T	C	0.08	0.02	4.6318e-06		0.0001	0.0168	0.9938	#N/A	0.2089	#N/A	#N/A	#N/A
	rs183130	T	C	0.24	0.02	3.21959e-54		-0.0044	0.0146	0.7622	#N/A	0.3293	#N/A	#N/A	#N/A
	rs184928761	T	A	-0.31	0.06	8.07049e-07		-0.0192	0.0591	0.745101	#N/A	0.0144	#N/A	#N/A	#N/A
	rs2308950	T	C	-0.28	0.06	4.28401e-06		-0.0525	0.0604	0.385	#N/A	0.0142	#N/A	#N/A	#N/A
	rs2901761	A	G	0.07	0.01	4.70327e-06		0.0032	0.0139	0.8182	#N/A	0.4148	#N/A	#N/A	#N/A
	rs4809204	A	G	0.31	0.06	1.23994e-06		0.0721	0.0588	0.22	#N/A	0.0143	#N/A	#N/A	#N/A
	rs72836561	T	C	-0.21	0.04	6.78391e-07		-0.0454	0.0398	0.2544	#N/A	0.031	#N/A	#N/A	#N/A
	rs75911530	A	G	-0.25	0.04	1.64585e-08		0.036	0.0415	0.3856	#N/A	0.0321	#N/A	#N/A	#N/A
	rs78160435	C	G	-0.1	0.02	2.60274e-06		-0.0081	0.0211	0.7022	#N/A	0.1189	#N/A	#N/A	#N/A
	rs7820090	G	A	-0.11	0.02	4.10705e-06		-0.0176	0.0216	0.4138	#N/A	0.1388	#N/A	#N/A	#N/A
	rs79638626	C	G	0.16	0.03	2.53163e-06		0.0452	0.0312	0.1476	#N/A	0.0509	#N/A	#N/A	#N/A
	rs964184	C	G	0.14	0.02	2e-10		-0.0009	0.0198	0.9623	#N/A	0.8666	#N/A	#N/A	#N/A
Triglyceride levels-LBP	rs10046368	C	T	-0.0156521	0.00215208	2.70023e-13		0.0022	0.0147	0.8827	0.302212	0.3041	0.000103326	0.000103337	45.213
	rs10103029	G	A	0.0390047	0.00277433	2.29985e-49		-0.0273	0.019	0.1506	0.144886	0.1528	0.000376977	0.000377119	165.001
	rs1011731	A	G	-0.0162917	0.00198353	7.8001e-17		-0.027	0.0143	0.0596101	0.567277	0.5812	0.000130307	0.000130324	57.0207
	rs1019096	G	A	-0.0123081	0.00197046	4.60045e-11		-0.0038	0.0136	0.7799	0.52709	0.53	7.55223e-05	7.5528e-05	33.0458
	rs10193383	T	C	-0.0120871	0.00199466	4.90004e-09		0.0027	0.0138	0.845	0.593209	0.5889	7.05104e-05	7.05154e-05	30.8526
	rs10201587	G	A	0.0111825	0.00195853	9.90011e-09		-0.0183	0.0136	0.1787	0.510797	0.5208	6.2495e-05	6.24989e-05	27.3451
	rs10210970	T	C	0.0255919	0.0029061	8.80035e-19		-0.0136	0.0197	0.4889	0.131027	0.1421	0.000149143	0.000149165	65.2642
	rs10212373	T	C	-0.0121263	0.00197716	5.00035e-11		0.0123	0.0136	0.3667	0.484914	0.4708	7.34566e-05	7.3462e-05	32.1418
	rs102275	C	T	0.0522268	0.00204328	1e-152		-0.0347	0.0144	0.01562	0.351441	0.3411	0.00124342	0.00124497	544.712
	rs10282707	T	C	0.0158836	0.00201308	2.09991e-16		0.0165	0.0139	0.2374	0.396728	0.3968	0.000120763	0.000120778	52.8438
	rs1033662	G	A	-0.0110388	0.00205191	2.1e-08		0.0146	0.0142	0.3055	0.367211	0.3617	5.66302e-05	5.66334e-05	24.7788
	rs10412803	T	C	-0.0169048	0.00211671	4.90004e-14		0.0341	0.0145	0.01892	0.317534	0.3193	0.000123857	0.000123873	54.198
	rs10423928	A	T	0.023671	0.00248743	1.29987e-21		0.0023	0.0174	0.895	0.194398	0.1989	0.000175499	0.00017553	76.7997
	rs10455872	G	A	-0.0516117	0.00366	2.70023e-46		-0.0429	0.0253	0.0903899	0.0789939	0.078	0.000387599	0.000387749	169.652
	rs1050069	T	C	0.0122002	0.002013	1.40001e-08		0.0073	0.0136	0.5895	0.482806	0.4855	7.43344e-05	7.434e-05	32.526
	rs1050328	A	G	0.0209631	0.00329515	5.60003e-09		0.0135	0.0152	0.3747	0.242621	0.2813	0.000161504	0.00016153	70.6742
	rs1062601	G	A	0.0174764	0.00198723	6.59933e-19		0.0005	0.0136	0.9713	0.504031	0.5034	0.000152702	0.000152726	66.8221
	rs10753556	G	A	0.0178598	0.00297211	6.90001e-09		0.0308	0.0205	0.1331	0.875122	0.8739	6.97168e-05	6.97217e-05	30.5053
	rs10888386	G	A	-0.0112738	0.00205832	2.39999e-08		-0.006	0.0141	0.6693	0.64852	0.6549	5.79422e-05	5.79455e-05	25.3529
	rs11057509	A	G	0.023569	0.00251657	8.30042e-21		0.0027	0.0173	0.8777	0.193501	0.1925	0.00017338	0.00017341	75.8722
	rs11078596	T	C	0.0248117	0.00255119	1.39991e-21		-0.0054	0.0175	0.758	0.182871	0.1828	0.000183983	0.000184017	80.513
	rs11102516	A	G	-0.031095	0.00522939	9.49992e-09		0.0062	0.0346	0.8581	0.0367944	0.0405	6.85349e-05	6.85396e-05	29.9881
	rs1111875	T	C	-0.0138634	0.00201047	1.10002e-12		0.0012	0.0138	0.931	0.408343	0.4123	9.28677e-05	9.28763e-05	40.6362
	rs111723834	A	G	-0.0503277	0.00848163	2.80001e-10		0.0549	0.0585	0.3479	0.0160085	0.0144	7.97969e-05	7.98033e-05	34.9163
	rs11195952	A	G	-0.0238549	0.00307695	1.20005e-15		-0.0048	0.0213	0.8232	0.116456	0.1137	0.000117105	0.000117119	51.2429
	rs1126671	C	T	0.0152429	0.00215641	7.50067e-12		-0.0072	0.0147	0.625101	0.695301	0.6923	9.84485e-05	9.84582e-05	43.0784
	rs1128249	T	G	-0.0453151	0.00200475	1.69824e-119		-0.0045	0.0139	0.746401	0.392077	0.3988	0.000978894	0.000979854	428.715
	rs1135999	G	A	0.0318106	0.0021869	6.00067e-49		-0.0056	0.0148	0.7026	0.293264	0.3039	0.000419459	0.000419635	183.603
	rs114165349	C	G	0.095483	0.00650377	1.69981e-49		-0.0077	0.0464	0.869	0.0236357	0.0232	0.000420787	0.000420964	184.185
	rs11538784	T	G	0.0169146	0.0027157	1.7e-10		-0.048	0.0188	0.01079	0.155113	0.1559	7.49895e-05	7.49951e-05	32.8126
	rs115551901	G	A	0.0398262	0.00543088	5.60015e-12		-0.0688	0.0375	0.0666807	0.0340094	0.0378	0.000104217	0.000104228	45.6029
	rs11563251	T	C	0.0165167	0.0031187	1.6e-08		-0.0298	0.0216	0.1665	0.110846	0.1127	5.37742e-05	5.3777e-05	23.5291
	rs115912456	G	A	-0.0394014	0.00506951	2.29985e-14		-0.0029	0.0337	0.9309	0.040843	0.0425	0.000121636	0.00012165	53.2257
	rs116475050	C	G	-0.0274389	0.00346071	4.90004e-17		-0.007	0.0239	0.767901	0.0885121	0.0883	0.000121483	0.000121498	53.1591
	rs11664106	T	A	-0.0169797	0.00209016	8.4004e-16		-0.0188	0.0151	0.2132	0.370052	0.3705	0.000134418	0.000134436	58.8198
	rs116843064	A	G	-0.255486	0.00744804	1e-200		-0.0055	0.0553	0.9202	0.0193151	0.0163	0.00247281	0.00247894	1084.61
	rs116863821	G	T	0.0344334	0.00626306	3.89996e-08		0.0309	0.0403	0.4434	0.0255475	0.0302	5.90335e-05	5.9037e-05	25.8305
	rs11740250	C	G	0.0158046	0.00236902	1.69981e-13		-0.0047	0.0162	0.7693	0.227403	0.2307	8.777e-05	8.77777e-05	38.4054
	rs117431393	G	A	0.029423	0.00534319	3.69999e-08		-0.0071	0.0381	0.8529	0.035545	0.0342	5.9356e-05	5.93595e-05	25.9716
	rs11769960	G	A	-0.0188459	0.00339864	2.80001e-09		-0.015	0.0236	0.5242	0.0929809	0.0921	5.99065e-05	5.99101e-05	26.2125
	rs117733303	G	A	-0.0890557	0.00731773	3.50026e-36		-0.0417	0.0509	0.4126	0.0184918	0.0182	0.00028789	0.000287973	125.997
	rs117794084	T	G	0.142586	0.00776511	8.19974e-79		-0.111	0.0539	0.0394603	0.0160396	0.0168	0.000641734	0.000642146	280.958
	rs11803457	C	T	0.0104688	0.00198138	2.80001e-08		-0.0099	0.0136	0.4669	0.434541	0.4461	5.38587e-05	5.38616e-05	23.5661
	rs11912397	T	C	-0.0216568	0.0028804	2.39994e-16		0.0044	0.0193	0.8187	0.138508	0.1457	0.00011193	0.000111942	48.978
	rs11952320	A	G	0.0162594	0.00260094	4e-09		-0.05	0.0177	0.00479899	0.174062	0.175	7.60134e-05	7.60192e-05	33.2607
	rs12046278	C	T	-0.0143434	0.00206345	5.19996e-13		0.0277	0.0145	0.0560196	0.345101	0.3427	9.2994e-05	9.30026e-05	40.6914
	rs12073837	T	C	-0.0157474	0.002194	1.29987e-13		-0.0177	0.0152	0.2438	0.276078	0.2755	9.91223e-05	9.91321e-05	43.3733
	rs12208357	T	C	0.0464463	0.00390489	2.60016e-34		0.0073	0.0256	0.7741	0.0700606	0.0751	0.0002811	0.000281179	123.024
	rs12255372	T	G	0.0146852	0.00218032	2.29985e-11		0.006	0.015	0.687999	0.287443	0.2868	8.83407e-05	8.83486e-05	38.6551
	rs12298717	G	A	0.0198345	0.00204652	8.4004e-22		0.0008	0.0139	0.9565	0.366642	0.3739	0.000182711	0.000182744	79.956
	rs12414178	T	C	0.0130074	0.00233174	2.80001e-09		0.0174	0.0159	0.2713	0.233216	0.2448	6.05121e-05	6.05158e-05	26.4775
	rs12435157	A	G	0.0138213	0.00219535	1.29999e-10		-0.0176	0.0151	0.2429	0.286992	0.2919	7.81793e-05	7.81854e-05	34.2085
	rs12454712	C	T	-0.0189567	0.00205776	5.79963e-20		-0.0022	0.0146	0.8788	0.374883	0.378	0.000168427	0.000168456	73.7044
	rs1260326	C	T	-0.11642	0.00202415	1e-200		0.0441	0.0137	0.001339	0.598244	0.5972	0.00651517	0.0065579	2869.28
	rs12714145	T	C	-0.0128312	0.0019928	5.10035e-11		0.0132	0.0138	0.3388	0.408883	0.4075	7.95861e-05	7.95924e-05	34.8241
	rs12885801	A	C	0.0131255	0.00234445	5.39995e-09		0.0299	0.016	0.0614101	0.23273	0.2337	6.15265e-05	6.15303e-05	26.9214
	rs12937634	C	T	0.0148119	0.00198377	3.40017e-14		-0.0116	0.0135	0.3895	0.461071	0.4637	0.000109031	0.000109043	47.7096
	rs12951098	G	A	0.0147975	0.00260262	1.79999e-09		-0.0374	0.0179	0.03642	0.17692	0.1765	6.37714e-05	6.37754e-05	27.9037
	rs12952653	G	T	-0.0183469	0.00271137	1.10002e-12		0.0085	0.0184	0.6453	0.157244	0.1593	8.92137e-05	8.92216e-05	39.0371
	rs12967290	T	C	0.0164281	0.00216554	5.30029e-14		-0.0115	0.0148	0.4406	0.298426	0.2962	0.000113009	0.000113022	49.4506
	rs13056506	T	G	0.0262423	0.00202269	8.60003e-40		-0.0185	0.0139	0.1811	0.598334	0.5946	0.000331011	0.000331121	144.875
	rs13066793	G	A	-0.0277141	0.00345071	2.60016e-16		-0.024	0.024	0.3176	0.0900977	0.094	0.000125933	0.000125949	55.1065
	rs13146355	A	G	0.0160302	0.00198107	1.10002e-15		-0.0024	0.0137	0.8607	0.454673	0.4494	0.000127428	0.000127444	55.7606
	rs13223343	C	A	0.0235464	0.00234081	1.20005e-25		-0.018	0.0162	0.266	0.229477	0.2248	0.000196067	0.000196105	85.8019
	rs1326122	A	C	-0.0561416	0.00691214	1.29987e-17		0.0509	0.0477	0.2863	0.0210141	0.0214	0.000129684	0.000129701	56.7481
	rs1326775	T	C	0.0176641	0.00265529	1.39991e-12		-0.0118	0.0182	0.5181	0.166316	0.1685	8.65264e-05	8.65339e-05	37.8612
	rs13354321	C	T	-0.019088	0.00200394	2.60016e-22		-0.0051	0.0138	0.7097	0.410306	0.4085	0.000176313	0.000176345	77.156
	rs138703	A	G	0.0150476	0.00208036	5.19996e-14		-0.0183	0.0142	0.198	0.34837	0.3454	0.000102803	0.000102814	44.9841
	rs140201358	G	C	0.0520169	0.00870909	4.09996e-08		0.1218	0.062	0.0494698	0.0133864	0.013	7.1471e-05	7.14761e-05	31.2729
	rs143076454	A	G	0.0429072	0.00739092	4e-08		-0.0222	0.0541	0.680899	0.0184355	0.0185	6.66291e-05	6.66336e-05	29.1542
	rs1501908	C	G	0.0382197	0.00204815	3.40017e-82		-0.0132	0.0141	0.3513	0.634971	0.6348	0.000677151	0.00067761	296.475
	rs1510231	G	A	-0.0124375	0.00228242	4.60002e-09		0.0072	0.0156	0.643301	0.247854	0.2514	5.76759e-05	5.76792e-05	25.2364
	rs1572053	G	A	-0.0155451	0.00204002	5.30029e-15		-0.0084	0.014	0.5447	0.620681	0.6148	0.000113786	0.000113799	49.7906
	rs16845803	G	A	0.0248354	0.00292881	2.99985e-18		0.051	0.0201	0.0109901	0.131188	0.1317	0.000140602	0.000140622	61.5263
	rs1688030	C	T	0.0326018	0.00394894	2.49977e-17		-0.0135	0.0273	0.6215	0.929839	0.9335	0.000138681	0.0001387	60.6855
	rs16884656	C	T	0.0179769	0.00326941	6.19998e-09		-0.0352	0.0222	0.1127	0.100745	0.1053	5.85553e-05	5.85587e-05	25.6212
	rs16895971	C	T	0.0205309	0.00288347	9.79941e-13		-0.0124	0.02	0.5345	0.13659	0.1328	9.94219e-05	9.94318e-05	43.5044
	rs17036326	G	A	-0.0329808	0.00302556	6.00067e-30		0.0013	0.021	0.9517	0.120628	0.1193	0.000230767	0.00023082	100.991
	rs17043219	T	C	0.044703	0.00796512	8.79995e-09		-0.1454	0.0555	0.00876496	0.0156396	0.0154	6.15295e-05	6.15332e-05	26.9226
	rs17092126	A	T	0.0204432	0.00262841	1.69981e-14		-0.0226	0.0181	0.2119	0.166826	0.1708	0.000116179	0.000116192	50.8377
	rs17184382	C	A	-0.0268108	0.00199954	4.19952e-43		-0.0038	0.0144	0.7916	0.425577	0.4283	0.000351447	0.00035157	153.823
	rs17321515	G	A	-0.0993226	0.00195903	1e-200		0.003	0.0136	0.824	0.474212	0.4728	0.00491937	0.00494369	2163.01
	rs1736070	T	C	-0.0160845	0.00250093	3.40001e-10		0.0258	0.0146	0.0778305	0.661998	0.6679	0.000115777	0.00011579	50.6616
	rs17391694	T	C	-0.0163154	0.0028531	5.1e-10		0.0061	0.0202	0.7619	0.137627	0.1313	6.31865e-05	6.31905e-05	27.6477
	rs17437781	G	A	0.0124885	0.00197486	4.70002e-10		0.0005	0.0136	0.9729	0.534788	0.5328	7.76038e-05	7.76098e-05	33.9566
	rs1748195	G	C	-0.0855317	0.00205859	1e-200		0.0118	0.0142	0.4081	0.3528	0.3479	0.00334081	0.003352	1466.6
	rs17574650	C	A	-0.0196565	0.00330513	5.89997e-09		0.0034	0.0238	0.8867	0.0992342	0.1002	6.90742e-05	6.90789e-05	30.2241
	rs17605615	A	G	0.0359703	0.00201559	6.29941e-78		0.0044	0.0139	0.7538	0.399251	0.3912	0.000620665	0.00062105	271.728
	rs17630640	G	A	-0.0222268	0.00292182	1.39991e-15		0.0085	0.0201	0.674401	0.131252	0.1322	0.000112664	0.000112676	49.2993
	rs17677757	G	A	-0.0124604	0.00216572	2.99999e-08		0.0046	0.0148	0.754401	0.296797	0.2956	6.48088e-05	6.4813e-05	28.3576
	rs17717700	T	G	-0.0231821	0.00322136	1.99986e-13		0.0045	0.0221	0.8391	0.105583	0.1052	0.000101501	0.000101511	44.4142
	rs17789218	C	T	-0.0185401	0.00229961	4.00037e-16		0.0263	0.0157	0.0929394	0.24455	0.2534	0.000127007	0.000127023	55.5764
	rs1800588	T	C	0.0527448	0.00240106	6.9024e-112		0.0001	0.0168	0.9938	0.216335	0.2089	0.000943293	0.000944183	413.109
	rs1800978	G	C	-0.0306597	0.00304617	5.90065e-26		0.019	0.0211	0.3677	0.124178	0.1221	0.000204468	0.00020451	89.4794
	rs1801253	C	G	-0.0192901	0.00225928	1.20005e-18		0.0224	0.0156	0.1527	0.734276	0.7363	0.000145208	0.000145229	63.5419
	rs1801689	C	A	-0.0693068	0.00578208	2.19989e-33		-0.0134	0.0409	0.744099	0.0305695	0.0292	0.0002847	0.000284781	124.6
	rs1852685	G	A	0.0118189	0.00197571	4e-09		-0.0013	0.0136	0.9251	0.569173	0.5632	6.85064e-05	6.85111e-05	29.9757
	rs187429064	G	A	-0.154414	0.00905597	8.80035e-69		-0.0701	0.0636	0.2707	0.0136753	0.0142	0.000643221	0.000643635	281.61
	rs192219	C	T	-0.0120662	0.00219291	2.69998e-08		0.0092	0.0151	0.5438	0.718924	0.721	5.88407e-05	5.88442e-05	25.7461
	rs192855409	C	A	0.0190787	0.00199501	4.30031e-22		0.022	0.0209	0.2939	0.459265	0.1392	0.00018079	0.000180823	79.1155
	rs1936801	G	A	0.0287945	0.00197695	1.80011e-52		-0.0092	0.0136	0.5014	0.525802	0.5296	0.000413458	0.000413629	180.975
	rs1967413	A	G	0.0106063	0.00197796	4.20001e-08		0.0259	0.0135	0.05424	0.531512	0.5196	5.60234e-05	5.60265e-05	24.5133
	rs1981429	T	G	-0.0130127	0.00198373	7.70016e-12		0.0151	0.0136	0.2671	0.532304	0.5341	8.43118e-05	8.43189e-05	36.892
	rs2043085	C	T	-0.0358266	0.00202961	1.9002e-70		-0.0215	0.0139	0.1219	0.612238	0.6137	0.000609434	0.000609806	266.808
	rs2048508	C	T	0.0288949	0.00259509	1.80011e-30		0.0113	0.018	0.5285	0.175677	0.1702	0.000241816	0.000241874	105.827
	rs2055568	A	T	-0.0128631	0.00216624	3.29997e-10		-0.0055	0.015	0.713199	0.714732	0.7119	6.74711e-05	6.74756e-05	29.5226
	rs2061154	G	A	0.0241658	0.00197118	1.10002e-37		0.0012	0.0136	0.9295	0.459751	0.473	0.000290101	0.000290185	126.965
	rs2068888	A	G	-0.0390405	0.00198576	1.80011e-87		-0.0047	0.0137	0.7319	0.45092	0.453	0.000754737	0.000755307	330.47
	rs2070426	C	G	-0.0106049	0.00200942	3.79997e-08		0.0015	0.0137	0.9117	0.541344	0.5489	5.58475e-05	5.58506e-05	24.4363
	rs2070971	T	G	0.0305775	0.00288518	4.79954e-26		-0.0156	0.02	0.435	0.135602	0.1367	0.000219186	0.000219235	95.9217
	rs2081687	C	T	-0.0262675	0.00206899	1.39991e-37		0.0093	0.0144	0.5193	0.663232	0.6692	0.000308222	0.000308317	134.898
	rs2104012	A	G	-0.0184133	0.00235534	7.89951e-15		0.006	0.0162	0.7094	0.771495	0.7775	0.000119542	0.000119557	52.3097
	rs2104417	A	G	-0.0206175	0.00291331	4.00037e-13		0.0204	0.0193	0.2918	0.133621	0.1427	9.84203e-05	9.843e-05	43.0661
	rs2106410	G	T	-0.0156811	0.00253836	1.7e-09		0.1957	0.1338	0.1435	0.185229	0.0036	7.42211e-05	7.42266e-05	32.4764
	rs2106410	G	T	-0.0156811	0.00253836	1.7e-09		0.0288	0.0176	0.1014	0.185229	0.1876	7.42211e-05	7.42266e-05	32.4764
	rs2114271	G	A	0.0176669	0.00250957	4.30031e-13		-0.0085	0.0173	0.6226	0.810772	0.8121	9.57712e-05	9.57804e-05	41.9068
	rs213481	T	C	-0.0136706	0.00196834	1.99986e-13		0.0195	0.0135	0.1492	0.472954	0.4788	9.31692e-05	9.31779e-05	40.7681
	rs2141875	T	C	-0.0106313	0.00197567	1.79999e-08		-0.018	0.0137	0.1878	0.465706	0.4606	5.62464e-05	5.62496e-05	24.6109
	rs2153271	T	C	-0.0157698	0.00202886	3.80014e-16		-0.0192	0.0136	0.1584	0.611522	0.5971	0.000118157	0.000118171	51.7035
	rs2188806	T	C	-0.0121785	0.00197351	1.40001e-09		-0.0246	0.0136	0.0702005	0.47596	0.476	7.39865e-05	7.3992e-05	32.3737
	rs2229357	A	G	-0.0334512	0.00232423	6.79986e-49		-0.0282	0.0166	0.0889303	0.239922	0.2441	0.000408114	0.000408281	178.635
	rs2241160	G	A	-0.0177483	0.00198567	2.19989e-19		0.0003	0.0139	0.985	0.416627	0.4134	0.000153122	0.000153145	67.0057
	rs2272188	G	A	-0.0261521	0.00199338	3.80014e-42		0.0145	0.0136	0.2848	0.477602	0.4768	0.00034128	0.000341396	149.371
	rs2282227	A	G	-0.0188336	0.00217149	5.90065e-19		0.0167	0.015	0.2643	0.295406	0.291	0.000147657	0.000147679	64.614
	rs2293476	C	G	0.022208	0.00234846	2.09991e-23		-0.0149	0.0161	0.3552	0.2273	0.2315	0.000173244	0.000173274	75.8128
	rs2303700	C	T	-0.0148619	0.00219855	6.29941e-12		-0.0056	0.0148	0.705	0.6721	0.6738	9.7354e-05	9.73635e-05	42.5995
	rs2306374	C	T	0.0169909	0.00269124	3.29997e-10		0.0046	0.0184	0.8042	0.160652	0.1614	7.78558e-05	7.78619e-05	34.0669
	rs2349798	T	C	-0.0156425	0.00301249	8.50002e-09		0.0123	0.0209	0.557799	0.881037	0.8804	5.12919e-05	5.12945e-05	22.4429
	rs247617	A	C	-0.0345879	0.00211555	2.39994e-62		-0.0043	0.0146	0.7687	0.323568	0.329	0.000523683	0.000523957	229.247
	rs2544090	C	T	0.0130763	0.0022393	1.29999e-09		0.0279	0.0155	0.0712295	0.262951	0.2636	6.62782e-05	6.62826e-05	29.0006
	rs2586886	T	C	0.0171913	0.00200739	1.69981e-18		-0.0308	0.0139	0.0260298	0.609045	0.6108	0.000140742	0.000140762	61.5875
	rs2618566	T	G	0.0124823	0.00208916	1.2e-09		0.0143	0.0144	0.3191	0.660324	0.6565	6.98942e-05	6.98991e-05	30.5829
	rs2802536	C	T	-0.0139925	0.00256641	9.59997e-09		-0.0018	0.018	0.9223	0.821887	0.8292	5.73229e-05	5.73262e-05	25.0819
	rs2806369	A	G	0.0202482	0.00243823	5.19996e-16		-0.0227	0.0178	0.2021	0.794553	0.7972	0.000133852	0.00013387	58.5722
	rs2857648	G	C	0.0112354	0.00203897	1.79999e-08		-0.0017	0.014	0.9052	0.383036	0.387	5.96632e-05	5.96668e-05	26.106
	rs2867125	C	T	-0.0156967	0.00258996	3.09999e-09		0.0034	0.0179	0.851	0.827539	0.8267	7.03276e-05	7.03326e-05	30.7726
	rs2908007	G	A	-0.0122885	0.00201204	4.30002e-10		-0.0117	0.0146	0.4211	0.40038	0.4	7.25064e-05	7.25116e-05	31.726
	rs2925979	C	T	-0.0364851	0.0021595	1.9002e-67		-0.0279	0.015	0.0623706	0.699928	0.7002	0.000559165	0.000559478	244.788
	rs2943641	C	T	0.043678	0.00204878	1.69824e-102		-0.0158	0.0141	0.2616	0.648042	0.6448	0.000870261	0.000871019	381.097
	rs3203922	C	G	-0.0267569	0.00222227	5.40008e-36		0.0169	0.0152	0.2638	0.272331	0.2793	0.000283748	0.000283828	124.183
	rs325	C	T	-0.210091	0.00324382	1e-200		0.0052	0.0223	0.8147	0.10108	0.1027	0.00802105	0.00808591	3537.83
	rs326222	C	T	0.0240851	0.00213367	7.8001e-29		0.0032	0.0146	0.8251	0.694987	0.6961	0.000245936	0.000245996	107.631
	rs34139543	T	C	0.0263664	0.00316248	1.69981e-17		0.0311	0.0217	0.1512	0.109826	0.108	0.000135929	0.000135947	59.481
	rs34184329	T	C	0.0179037	0.00297009	1.79999e-10		0.0214	0.0206	0.299	0.12588	0.1241	7.05413e-05	7.05463e-05	30.8661
	rs34311866	C	T	0.0200945	0.00260865	4.60045e-16		-0.026	0.0179	0.1464	0.177654	0.1792	0.000117982	0.000117995	51.6265
	rs34664906	T	C	0.0207013	0.00215953	1.80011e-23		0.0202	0.0169	0.2324	0.37844	0.3717	0.000201607	0.000201648	88.2268
	rs35477346	C	T	0.0164154	0.00215707	1.59993e-16		-0.0157	0.0149	0.2925	0.299391	0.3011	0.000113044	0.000113057	49.4657
	rs35665085	A	G	0.0294502	0.00447886	1.10002e-12		-0.0657	0.0298	0.0275899	0.0563576	0.0563	9.225e-05	9.22585e-05	40.3659
	rs35756394	G	A	0.0369345	0.00362162	5.79963e-25		-0.0333	0.0253	0.1886	0.0793305	0.0781	0.000199268	0.000199308	87.2033
	rs35759537	T	C	-0.0143217	0.00249901	6.4e-10		0.0204	0.0176	0.2454	0.194778	0.1906	6.43391e-05	6.43432e-05	28.1521
	rs35857370	A	G	0.0173011	0.00229262	1.20005e-13		0.022	0.0152	0.1461	0.262611	0.2746	0.000115928	0.000115941	50.7277
	rs358702	A	G	0.0126902	0.00220959	3.09999e-09		-0.0075	0.0151	0.6193	0.276268	0.2797	6.43984e-05	6.44026e-05	28.1781
	rs36023504	T	C	0.0171486	0.00205848	1.69981e-17		-0.0061	0.0141	0.663399	0.38208	0.3652	0.000138859	0.000138878	60.7634
	rs370688	A	G	0.0398895	0.0052937	9.8992e-15		-0.0201	0.0354	0.5707	0.0363777	0.0388	0.000111555	0.000111568	48.8141
	rs3729931	A	G	-0.0141396	0.00206075	9.30037e-13		0.0142	0.0141	0.3117	0.35805	0.362	9.19071e-05	9.19156e-05	40.2158
	rs3731696	G	A	0.0196114	0.00300413	6.29941e-11		-0.004	0.0206	0.8474	0.120736	0.1235	8.16589e-05	8.16655e-05	35.7311
	rs3741378	T	C	-0.0224752	0.00284116	6.90081e-17		-0.0093	0.0199	0.6399	0.136727	0.1354	0.000119245	0.000119259	52.1794
	rs3744405	A	G	-0.0149029	0.00201028	5.79963e-14		0.0046	0.014	0.7424	0.521713	0.532	0.000110839	0.000110851	48.5007
	rs3757840	G	T	-0.013488	0.00196747	1.50003e-11		0.0019	0.0137	0.8907	0.493988	0.4966	9.09499e-05	9.09582e-05	39.7969
	rs3812316	G	C	-0.148768	0.00295434	1e-200		0.0358	0.0207	0.0843704	0.127542	0.1226	0.00492546	0.00494984	2165.7
	rs3817294	G	A	-0.0169117	0.00205418	2.99985e-17		-0.0094	0.0139	0.498901	0.600259	0.6089	0.000137253	0.000137272	60.0606
	rs38191	G	A	-0.0154736	0.00205557	4.60045e-14		0.0149	0.0141	0.2917	0.643028	0.6365	0.00010992	0.000109932	48.0986
	rs3821010	G	A	-0.0124655	0.00219761	5.39995e-10		0.0214	0.0145	0.1408	0.295499	0.3295	6.46974e-05	6.47016e-05	28.3089
	rs3829125	G	C	-0.0279869	0.00275031	1.9002e-24		-0.0131	0.0187	0.483499	0.153613	0.1528	0.000203674	0.000203716	89.1318
	rs3912391	A	G	-0.0128465	0.00197546	1.09999e-10		0.0009	0.0135	0.9475	0.507123	0.5112	8.24995e-05	8.25063e-05	36.099
	rs40565	T	C	0.0245061	0.0025772	5.00035e-21		0.0027	0.0177	0.8795	0.821492	0.819	0.000176132	0.000176163	77.0768
	rs41298373	A	G	0.0202613	0.00348771	3.50002e-09		0.0054	0.0233	0.8182	0.0994547	0.0988	7.35352e-05	7.35406e-05	32.1762
	rs4149056	C	T	0.0291544	0.00279327	5.10035e-27		0.0194	0.0189	0.3029	0.149112	0.1524	0.000215687	0.000215733	94.3897
	rs41780	G	A	-0.0137367	0.00201596	3.10027e-12		0.0057	0.0139	0.6838	0.391836	0.3856	8.99332e-05	8.99413e-05	39.352
	rs4328458	A	G	0.0119537	0.00199285	1.2e-09		-0.0052	0.0135	0.6991	0.44417	0.4554	7.05547e-05	7.05597e-05	30.872
	rs439401	C	T	0.0810822	0.00205256	1e-200		-0.0188	0.0144	0.1918	0.637528	0.6401	0.00303847	0.00304773	1333.47
	rs4661718	T	C	0.0118595	0.00202533	2.80001e-10		0.0323	0.014	0.0209899	0.623511	0.627	6.60327e-05	6.60371e-05	28.8932
	rs4711750	A	T	0.0470063	0.00197382	6.99842e-134		0.005	0.0138	0.716101	0.499998	0.4993	0.0011048	0.00110602	483.916
	rs4713996	T	C	0.0125068	0.00208506	4.39997e-09		-0.0055	0.0142	0.6987	0.658981	0.648	7.0303e-05	7.03079e-05	30.7618
	rs4722551	C	T	-0.0395658	0.00269314	8.00018e-51		0.0081	0.0187	0.6658	0.158703	0.1575	0.000418027	0.000418202	182.976
	rs4731702	T	C	-0.0404808	0.00196854	1.59993e-97		0.0148	0.0135	0.2724	0.493332	0.4946	0.000819202	0.000819874	358.719
	rs4775427	T	C	-0.0140557	0.00199306	1.10002e-13		0.0144	0.0137	0.2919	0.563408	0.5556	9.71927e-05	9.72022e-05	42.5289
	rs4804416	G	T	0.0221963	0.00199133	1.39991e-29		-0.0035	0.0144	0.8085	0.427824	0.432	0.000241205	0.000241263	105.56
	rs4846914	A	G	-0.0504299	0.00201284	4.19759e-147		-0.037	0.0138	0.00746793	0.606312	0.6035	0.0012141	0.00121558	531.851
	rs4850047	C	T	0.0186149	0.00289474	1.29999e-10		0.0121	0.0201	0.547299	0.868414	0.8654	7.91932e-05	7.91995e-05	34.6521
	rs4953618	G	A	-0.015237	0.00221398	3.19963e-12		-0.002	0.0152	0.8966	0.267705	0.2757	9.10273e-05	9.10355e-05	39.8308
	rs4997380	G	A	-0.0157146	0.00229486	7.8001e-12		-0.0081	0.0157	0.6075	0.740572	0.7487	9.48901e-05	9.48991e-05	41.5212
	rs507666	A	G	-0.0254848	0.00255404	1.59993e-24		0.0232	0.0169	0.1701	0.184755	0.2	0.000195649	0.000195687	85.6189
	rs524126	C	T	-0.0120561	0.00209884	5.89997e-09		0.0245	0.0144	0.0892894	0.668232	0.6739	6.44474e-05	6.44516e-05	28.1995
	rs55670476	C	A	0.0173333	0.00265371	5.40008e-11		-0.0238	0.0184	0.197	0.169281	0.1667	8.44996e-05	8.45068e-05	36.9743
	rs55707100	T	C	0.166654	0.00629022	1.59956e-163		0.0852	0.0424	0.0444703	0.0255617	0.0271	0.00138358	0.0013855	606.198
	rs56001387	G	A	0.0141523	0.00238343	1.6e-09		0.0351	0.0166	0.0338501	0.214539	0.212	6.75017e-05	6.75063e-05	29.536
	rs56139516	C	T	-0.0244248	0.00358328	1.59993e-14		0.0419	0.0254	0.0985893	0.0817729	0.0789	8.95883e-05	8.95964e-05	39.2011
	rs56271783	C	G	0.0746905	0.00479103	1.99986e-56		-0.0429	0.0327	0.1898	0.0447046	0.0471	0.000476487	0.000476714	208.577
	rs567754	T	C	-0.0143354	0.00209501	8.19974e-12		-0.0333	0.0143	0.01985	0.338628	0.346	9.20488e-05	9.20573e-05	40.2778
	rs57400569	A	G	-0.0179275	0.00240781	1.20005e-14		-0.0088	0.0162	0.5873	0.214305	0.2217	0.000108232	0.000108244	47.3599
	rs5760176	A	G	-0.0147088	0.0019841	6.4998e-14		0.0192	0.0139	0.1649	0.526398	0.5293	0.000107873	0.000107885	47.2027
	rs581080	C	G	0.018694	0.0025731	2.39994e-13		-0.0219	0.0175	0.2102	0.819257	0.8132	0.000103494	0.000103505	45.2865
	rs58148580	T	C	0.0185019	0.00315559	8.69961e-11		-0.0233	0.0211	0.2695	0.109845	0.1163	6.69435e-05	6.6948e-05	29.2918
	rs58542926	T	C	-0.115476	0.00382853	1e-200		0.0176	0.0249	0.4787	0.0740978	0.0796	0.00182972	0.00183307	802.023
	rs58584712	A	G	-0.0132665	0.00240553	3.2e-08		-0.0162	0.0175	0.3554	0.21087	0.2146	5.85742e-05	5.85776e-05	25.6295
	rs6065906	C	T	0.0671346	0.00256358	1.99986e-163		0.0165	0.0184	0.3703	0.184599	0.1866	0.00135682	0.00135867	594.458
	rs6102059	T	C	-0.019852	0.00212906	9.49948e-24		-0.0119	0.0147	0.4197	0.316161	0.3045	0.000170412	0.000170441	74.5732
	rs61586163	G	A	0.0150184	0.00279417	4.60002e-08		0.0256	0.0198	0.1953	0.14606	0.1371	5.62647e-05	5.62679e-05	24.6189
	rs61733139	C	G	-0.0287501	0.00410934	2.29985e-12		-0.0374	0.0285	0.1904	0.0617075	0.0609	9.57161e-05	9.57252e-05	41.8827
	rs61884049	T	C	-0.03185	0.00429681	1.29987e-14		-0.0143	0.0307	0.6418	0.0545388	0.0518	0.000104616	0.000104627	45.7774
	rs61905269	A	G	-0.0228446	0.00275329	2.09991e-19		0.0059	0.0184	0.748201	0.157386	0.1629	0.000138418	0.000138437	60.5703
	rs62070804	T	C	0.0595978	0.0076726	1.29987e-15		-0.0755	0.0515	0.1429	0.0179538	0.0187	0.00012525	0.000125266	54.8076
	rs632057	G	T	-0.0325332	0.00204099	3.80014e-57		0.0224	0.0141	0.1114	0.627969	0.6284	0.000494539	0.000494784	216.483
	rs634983	T	C	-0.0176483	0.00204426	2.39994e-19		-0.0139	0.014	0.3198	0.624109	0.6382	0.000146136	0.000146158	63.9484
	rs6432622	G	A	-0.0125496	0.00195775	5.60015e-11		0.0148	0.0136	0.2758	0.489753	0.4941	7.87132e-05	7.87194e-05	34.4421
	rs6440125	A	G	-0.015183	0.00198542	9.79941e-15		-0.0182	0.0137	0.1846	0.549906	0.5453	0.000114113	0.000114126	49.9338
	rs6479896	C	T	-0.0287686	0.00197948	3.10027e-51		0.0067	0.0136	0.6202	0.473614	0.4778	0.000412664	0.000412834	180.627
	rs6492721	C	T	-0.0191861	0.00213005	2.39994e-19		0.0139	0.0146	0.3411	0.683684	0.6823	0.000159214	0.000159239	69.6718
	rs6517522	C	T	-0.0103694	0.00200846	2.99999e-08		0.0293	0.0143	0.0406996	0.488068	0.5024	5.37316e-05	5.37345e-05	23.5105
	rs6559365	A	G	0.0118188	0.00198344	6.29999e-10		0.0007	0.0138	0.9619	0.498208	0.4928	6.98411e-05	6.9846e-05	30.5597
	rs6562771	A	G	-0.0130465	0.00199359	2.59998e-10		0.0195	0.0137	0.1543	0.555858	0.5589	8.40434e-05	8.40505e-05	36.7746
	rs6574349	A	G	0.011179	0.00212346	3.69999e-09		0.0131	0.0145	0.3664	0.32062	0.3199	5.44427e-05	5.44456e-05	23.8216
	rs6670040	T	C	-0.0151499	0.00196695	2.09991e-14		-0.0271	0.014	0.05319	0.501392	0.4977	0.000114759	0.000114772	50.2162
	rs6698963	G	A	-0.0125785	0.00198632	4.79954e-11		-0.0304	0.0137	0.0258797	0.461525	0.4593	7.86409e-05	7.86471e-05	34.4105
	rs6733507	G	T	-0.0113994	0.00220496	4.70002e-08		0.006	0.0154	0.6953	0.270577	0.2683	5.12937e-05	5.12964e-05	22.4437
	rs67477288	T	C	-0.0277446	0.00427276	3.19963e-11		-0.0154	0.0296	0.6023	0.0569328	0.0558	8.26594e-05	8.26662e-05	36.1689
	rs6749633	A	G	-0.0130901	0.00217489	2.1e-10		0.0007	0.015	0.9631	0.281547	0.2853	6.93211e-05	6.93259e-05	30.3321
	rs676210	A	G	-0.0834998	0.00243453	1e-200		-0.0269	0.0167	0.107	0.204497	0.2074	0.00226845	0.00227361	994.772
	rs6805563	A	G	0.0134526	0.00199181	1.39991e-12		-0.0105	0.0137	0.4442	0.431292	0.4306	8.87776e-05	8.87854e-05	38.8463
	rs6805889	G	T	0.0109129	0.00197009	1.79999e-08		0.0131	0.0135	0.3294	0.518108	0.5214	5.94676e-05	5.94711e-05	26.0204
	rs6822892	G	A	-0.015454	0.00210224	3.40017e-13		-0.0079	0.0143	0.5802	0.327665	0.3295	0.000105227	0.000105238	46.0449
	rs6831256	G	A	0.0239222	0.00200086	3.80014e-35		-0.0032	0.0137	0.8137	0.422491	0.4288	0.00027926	0.000279338	122.219
	rs684773	C	A	0.0260028	0.00233205	2.49977e-29		0.0345	0.016	0.0313199	0.766815	0.7682	0.000241803	0.000241861	105.822
	rs6861681	A	G	0.0159828	0.00214691	1.9002e-14		-0.0085	0.0146	0.5628	0.302013	0.2972	0.000107698	0.00010771	47.1263
	rs7020300	G	A	-0.020473	0.00226975	8.99912e-20		0.0027	0.0157	0.8653	0.25474	0.2616	0.000159147	0.000159172	69.6426
	rs7133378	A	G	-0.0358123	0.00213321	8.30042e-65		-0.005	0.0144	0.726001	0.31646	0.3322	0.000554852	0.00055516	242.899
	rs7134375	A	C	-0.0217013	0.00199212	1.29987e-28		-0.0195	0.0138	0.1583	0.431134	0.4221	0.000231006	0.00023106	101.096
	rs7157785	T	G	0.0227697	0.00270244	1.39991e-17		-0.0448	0.0184	0.0146801	0.16052	0.1679	0.000139728	0.000139748	61.1438
	rs7183117	G	A	0.0116097	0.00199617	1.2e-10		-0.0244	0.0137	0.0739299	0.444956	0.4491	6.65758e-05	6.65802e-05	29.1309
	rs7188811	G	A	-0.0179644	0.00249899	2.39994e-13		0.0135	0.0172	0.4326	0.805527	0.8099	0.00010111	0.00010112	44.2432
	rs7222358	C	T	0.0433195	0.00411732	4.00037e-26		0.0107	0.0283	0.7045	0.0613284	0.0607	0.000216059	0.000216106	94.5527
	rs7240035	C	T	-0.0164117	0.00201527	1.29987e-15		0.003	0.0139	0.8285	0.588125	0.5833	0.000130488	0.000130506	57.1001
	rs72555385	G	A	0.0763296	0.004598	1e-66		-0.0397	0.033	0.2292	0.048825	0.047	0.000541151	0.000541444	236.898
	rs72801474	A	G	-0.0330979	0.00341816	6.20012e-23		0.0198	0.024	0.4085	0.0922551	0.0914	0.000183478	0.000183512	80.2921
	rs72833352	A	G	-0.0269773	0.00404006	4.19952e-12		0.0233	0.0283	0.4105	0.0638731	0.0642	8.70321e-05	8.70397e-05	38.0825
	rs72836561	T	C	0.159674	0.00573958	2.60016e-179		-0.0454	0.0398	0.2544	0.0312316	0.031	0.00154281	0.00154519	676.069
	rs729005	C	T	0.0270383	0.00387672	1.20005e-12		0.0195	0.0271	0.4718	0.0676821	0.0678	9.22628e-05	9.22713e-05	40.3715
	rs7298844	G	A	0.0167121	0.00243014	1.29987e-11		-0.0175	0.0167	0.2952	0.207837	0.206	9.19665e-05	9.19749e-05	40.2418
	rs730566	A	C	-0.0149634	0.002254	8.69961e-12		-0.0131	0.0154	0.3948	0.258734	0.2674	8.58852e-05	8.58925e-05	37.5806
	rs73138856	A	G	-0.020778	0.00354577	1.7e-08		-0.0328	0.0255	0.1989	0.0845981	0.0835	6.68667e-05	6.68712e-05	29.2581
	rs731839	A	G	-0.0234173	0.00209013	3.59998e-29		0.0056	0.0144	0.6977	0.665522	0.6678	0.000244137	0.000244197	106.843
	rs73579379	A	G	-0.025827	0.0028226	6.4998e-22		0.0128	0.0196	0.5139	0.143798	0.1445	0.000164251	0.000164278	71.8764
	rs738722	C	T	0.0117554	0.00217082	4.39997e-08		-0.0101	0.0158	0.5193	0.700915	0.7123	5.79382e-05	5.79415e-05	25.3512
	rs74049344	G	T	0.0141337	0.00225547	1.09999e-09		-0.0068	0.0164	0.6781	0.262626	0.2601	7.73691e-05	7.7375e-05	33.8539
	rs742036	A	G	-0.0169241	0.00204058	5.30029e-17		-0.0116	0.014	0.4075	0.375099	0.3756	0.000134276	0.000134294	58.7577
	rs7498	A	G	0.0140626	0.00234725	2.99999e-09		-0.0291	0.0158	0.0660906	0.235589	0.2428	7.12268e-05	7.12318e-05	31.1661
	rs7528419	G	A	-0.0142854	0.00236393	3.50002e-10		-0.0221	0.0163	0.1762	0.222045	0.223	7.05034e-05	7.05084e-05	30.8495
	rs756145	A	G	0.0181313	0.00214883	8.99912e-19		-0.0102	0.0146	0.4853	0.306008	0.3159	0.000139629	0.000139648	61.1003
	rs76026733	C	T	0.0331683	0.00441505	5.90065e-15		-0.0107	0.0318	0.7356	0.0527492	0.0476	0.00010994	0.000109952	48.1075
	rs7638953	A	G	0.0143734	0.00203116	1.80011e-12		0.0141	0.014	0.3123	0.61892	0.6194	9.7454e-05	9.74635e-05	42.6432
	rs76546801	C	T	0.0215402	0.00368821	1.7e-08		0.0438	0.0264	0.0970599	0.075996	0.0718	6.51619e-05	6.51662e-05	28.5122
	rs76786359	G	A	0.0447645	0.00659465	4.90004e-11		-0.0084	0.0467	0.8579	0.0231082	0.0226	9.04711e-05	9.04793e-05	39.5874
	rs768187	G	C	-0.0261191	0.00272088	3.10027e-23		0.0105	0.0189	0.5762	0.152333	0.152	0.000176184	0.000176215	77.0992
	rs77169818	T	A	0.0310284	0.00496961	1.2e-10		0.0526	0.0346	0.1284	0.0418056	0.041	7.71324e-05	7.71384e-05	33.7503
	rs774211	C	T	0.0180812	0.00264929	1.99986e-13		-0.0056	0.0184	0.760599	0.166277	0.1665	9.06439e-05	9.06521e-05	39.663
	rs77421562	G	A	-0.0337012	0.00579986	5.69994e-09		0.0578	0.04	0.1492	0.0292806	0.0318	6.45646e-05	6.45688e-05	28.2508
	rs7748494	G	A	0.0753071	0.00541411	1.20005e-46		0.0275	0.0339	0.4161	0.038898	0.0418	0.000424032	0.000424212	185.605
	rs7754840	C	G	0.0187589	0.00213078	8.9002e-19		0.0299	0.0144	0.0382199	0.311856	0.3098	0.000151035	0.000151058	66.0924
	rs78025076	T	C	0.0535935	0.00699862	6.4998e-16		0.022	0.0482	0.6484	0.020315	0.0217	0.000114329	0.000114342	50.0282
	rs7815797	C	T	-0.014082	0.00244046	1.09999e-08		0.0092	0.0173	0.593999	0.200418	0.198	6.35563e-05	6.35603e-05	27.8095
	rs7816345	T	C	0.0153475	0.0026145	2.90001e-10		0.0019	0.0179	0.9161	0.168194	0.1739	6.5908e-05	6.59123e-05	28.8386
	rs78444298	A	G	-0.0547034	0.00723645	3.90032e-15		-0.0208	0.0516	0.687401	0.0193816	0.0183	0.000113749	0.000113762	49.7743
	rs78751065	T	C	0.0624764	0.00755947	1.10002e-17		-0.0364	0.0542	0.5022	0.0171552	0.0169	0.000131626	0.000131644	57.598
	rs79293855	A	G	-0.0624281	0.00567609	8.9002e-29		0.0467	0.0391	0.2327	0.031222	0.0331	0.000235763	0.000235818	103.178
	rs79429216	A	G	0.0942288	0.00927286	1e-23		-0.089	0.0604	0.1406	0.0120127	0.013	0.000210761	0.000210805	92.2335
	rs7942991	T	C	0.0148556	0.00212584	2.80027e-13		0.0139	0.0147	0.3462	0.3012	0.3067	9.29005e-05	9.29092e-05	40.6506
	rs79561207	A	C	0.0338227	0.00329782	2.60016e-27		-0.0239	0.0226	0.2887	0.0995688	0.1001	0.000205126	0.000205168	89.7671
	rs79634051	C	G	-0.0513572	0.00589149	5.70033e-19		-0.0307	0.0425	0.4706	0.0282522	0.0281	0.000144823	0.000144844	63.3737
	rs8050136	A	C	-0.0233834	0.00202444	4.30031e-33		0.0012	0.0137	0.9314	0.394765	0.3963	0.000261281	0.000261349	114.348
	rs8066822	C	T	-0.0521978	0.00739714	3.10027e-13		0.005	0.0545	0.9267	0.0185261	0.016	9.90825e-05	9.90924e-05	43.3559
	rs8080662	A	G	0.0237905	0.00242143	1.29987e-22		-0.0258	0.0167	0.1212	0.775913	0.7906	0.000196819	0.000196858	86.1311
	rs8088001	G	T	-0.0273039	0.00384575	3.59998e-13		0.0204	0.0256	0.426	0.0716301	0.0774	9.91507e-05	9.91606e-05	43.3857
	rs8121509	C	T	-0.0199061	0.00198934	3.10027e-23		0.0157	0.0139	0.2573	0.452539	0.4479	0.000196341	0.00019638	85.9221
	rs82825	A	G	0.0290034	0.00255599	8.00018e-31		-0.0008	0.0177	0.9624	0.80357	0.8202	0.000265558	0.000265629	116.22
	rs838144	T	C	-0.0267427	0.00201653	5.50047e-41		-0.0032	0.0137	0.8145	0.49294	0.5157	0.000357515	0.000357643	156.479
	rs864745	C	T	-0.0170163	0.0019674	2.70023e-18		0.0146	0.0143	0.3066	0.506128	0.5023	0.000144755	0.000144776	63.344
	rs870526	T	C	-0.0182896	0.0019616	3.50026e-20		0.0042	0.0136	0.7571	0.523327	0.5237	0.000166891	0.000166919	73.0319
	rs900400	C	T	-0.0178589	0.00201995	3.10027e-20		0.031	0.0143	0.0303103	0.399213	0.4034	0.000152991	0.000153014	66.9482
	rs918144	T	C	-0.0225206	0.00196311	4.60045e-32		0.0226	0.0136	0.0970398	0.470829	0.4662	0.000252726	0.000252789	110.603
	rs936391	A	G	-0.0194559	0.0024911	1.80011e-15		-0.0256	0.0168	0.1289	0.202359	0.207	0.000122198	0.000122213	53.4716
	rs9370410	G	A	0.0124226	0.00218225	1.2e-08		0.0154	0.0159	0.3334	0.287639	0.2806	6.32416e-05	6.32456e-05	27.6719
	rs9405533	G	A	-0.0115886	0.002078	4.30002e-09		-0.0019	0.0142	0.8937	0.344394	0.344	6.06444e-05	6.0648e-05	26.5353
	rs9416062	G	A	-0.018138	0.00298356	1.5e-10		0.0011	0.0204	0.9564	0.87463	0.8755	7.21484e-05	7.21536e-05	31.5694
	rs9508061	G	A	-0.0133356	0.00208082	2.19989e-11		0.0079	0.0145	0.5852	0.347152	0.3445	8.06096e-05	8.06161e-05	35.272
	rs9508742	T	C	0.0115916	0.00202471	2.30001e-08		-0.0257	0.0138	0.0632601	0.603056	0.6074	6.43285e-05	6.43327e-05	28.1475
	rs954244	G	C	0.0176481	0.00224884	3.40017e-16		-0.0225	0.0159	0.1563	0.254477	0.2559	0.000118178	0.000118192	51.7124
	rs9577924	G	A	0.0310475	0.00225221	2.39994e-46		-0.0331	0.0158	0.0362001	0.261478	0.2675	0.00037229	0.000372429	162.949
	rs964184	C	G	-0.279913	0.00286797	1e-200		-0.0009	0.0198	0.9623	0.866653	0.8666	0.0181094	0.0184434	8069.55
	rs9659978	G	A	0.0230208	0.00342565	4.10015e-11		-0.0126	0.0235	0.590799	0.906033	0.9086	9.02382e-05	9.02463e-05	39.4855
	rs9687846	A	G	0.0499153	0.00245986	4.60045e-95		-0.0376	0.0169	0.0257502	0.200648	0.198	0.000799227	0.000799866	349.966
	rs991121	G	C	0.0115245	0.00215521	2.59998e-08		-0.0104	0.0148	0.4798	0.687897	0.6936	5.7029e-05	5.70322e-05	24.9533
Fasting blood glucose-LBP	rs10084197	G	A	0.016	0.0035	4.63799e-06		-0.0133	0.0151	0.3794	0.712	0.2852	0.000104989	0.000105	6.09754
	rs10276674	C	T	0.039	0.0043	7.77141e-20		0.0032	0.0184	0.8605	0.836	0.1845	0.00041707	0.000417244	24.2302
	rs10493751	G	A	1.9	0.4	3.35598e-06		-0.0548	0.0467	0.2411	0.992	0.0233	0.0572979	0.0607805	3529.65
	rs10811661	C	T	-0.019	0.004	1.29601e-06		0.0146	0.0177	0.4098	0.801	0.1751	0.000115086	0.000115099	6.68405
	rs10830963	G	C	0.079	0.0037	2.19989e-100		-0.0196	0.0152	0.1987	0.7	0.2784	0.00262122	0.00262811	152.62
	rs10849893	G	C	-0.019	0.0037	5.18203e-07		0.0069	0.0139	0.6179	0.625	0.4011	0.000169219	0.000169247	9.82853
	rs10974438	C	A	0.019	0.0033	5.22697e-09		-0.0036	0.0142	0.8009	0.608	0.3548	0.000172079	0.000172108	9.99467
	rs11039138	A	G	-0.021	0.0032	1.74e-10		-0.0131	0.0141	0.3539	0.386	0.3772	0.000209038	0.000209081	12.1418
	rs11041816	G	A	-0.017	0.0033	5.14399e-07		0.0024	0.0143	0.8638	0.54	0.4591	0.000143575	0.000143596	8.3389
	rs11195502	T	C	-0.035	0.0054	1.035e-10		0.013	0.0232	0.5755	0.075	0.0933	0.000169969	0.000169998	9.8721
	rs11558471	G	A	-0.029	0.0034	7.0648e-18		-0.0093	0.0146	0.524	0.748	0.3189	0.00031705	0.000317151	18.4176
	rs11603334	A	G	-0.023	0.0041	2.91897e-08		-0.0167	0.0185	0.368	0.129	0.159	0.000118876	0.00011889	6.90418
	rs11605924	C	A	-0.022	0.0031	2.99226e-13		0.0222	0.0143	0.1197	0.542	0.5193	0.000240292	0.00024035	13.9576
	rs11708067	G	A	-0.022	0.0038	6.79e-09		0.0053	0.0158	0.7349	0.774	0.2398	0.000169326	0.000169355	9.83479
	rs12582367	T	C	0.031	0.0066	2.85503e-06		0.0109	0.026	0.675899	0.062	0.0764	0.000111776	0.000111788	6.49177
	rs1549392	T	G	-0.014	0.0031	4.60999e-06		0.0003	0.0138	0.9799	0.382	0.6125	9.25418e-05	9.25504e-05	5.37458
	rs16913693	G	T	-0.052	0.0098	7.81502e-08		-0.0566	0.0414	0.1717	0.983	0.0274	9.03731e-05	9.03813e-05	5.24862
	rs17205999	A	G	0.017	0.0032	2.08401e-07		-0.0311	0.0149	0.0367604	0.345	0.3625	0.000130614	0.000130631	7.58598
	rs17747324	C	T	0.024	0.0039	7.50291e-10		0.0154	0.0163	0.3452	0.808	0.2301	0.000178717	0.000178749	10.3803
	rs2191349	T	G	0.028	0.0031	1.97515e-20		-0.0144	0.0136	0.2919	0.467	0.5477	0.000390292	0.000390445	22.6739
	rs2290482	A	G	-0.079	0.017	3.05598e-06		-0.0057	0.0578	0.9211	0.009	0.0141	0.000111327	0.000111339	6.4657
	rs2524299	T	A	-0.029	0.0044	2.59e-11		-0.0163	0.0209	0.436	0.892	0.1197	0.000162037	0.000162063	9.41135
	rs2714337	T	A	0.015	0.0033	4.33202e-06		0.0009	0.0144	0.9484	0.598	0.3471	0.000108178	0.00010819	6.2828
	rs2716985	G	A	0.059	0.013	4.51305e-06		-0.0643	0.0417	0.1236	0.987	0.0274	8.93294e-05	8.93374e-05	5.188
	rs2836212	T	C	-0.046	0.0094	1.24099e-06		-0.0414	0.0136	0.00233002	0.475	0.4237	0.00105536	0.00105647	61.3513
	rs2908282	A	G	0.064	0.0042	3.50913e-53		0.0206	0.0179	0.2505	0.199	0.1776	0.0013058	0.0013075	75.9294
	rs4144424	A	T	0.064	0.014	4.032e-06		0.0537	0.0504	0.2861	0.052	0.9814	0.000403833	0.000403996	23.4609
	rs4148804	T	C	0.083	0.014	1.85302e-09		-0.0513	0.0544	0.3456	0.013	0.0163	0.000176786	0.000176817	10.2681
	rs4712538	C	A	-0.016	0.0034	3.27002e-06		0.0035	0.0145	0.8116	0.612	0.3276	0.000121577	0.000121592	7.06111
	rs4862423	T	C	0.016	0.0034	2.23898e-06		0.0037	0.0141	0.7934	0.35	0.4013	0.00011648	0.000116494	6.76501
	rs4869272	T	C	0.02	0.0033	2.69699e-09		-0.0012	0.0146	0.9352	0.323	0.6871	0.000174937	0.000174967	10.1607
	rs560887	C	T	0.071	0.0034	2.63027e-99		-0.0101	0.0149	0.4979	0.674	0.7064	0.00221526	0.00222018	128.93
	rs6113722	A	G	-0.042	0.0077	3.89296e-08		-0.0321	0.0341	0.3462	0.04	0.0413	0.000135475	0.000135494	7.86838
	rs6854314	C	T	-0.022	0.0047	3.54503e-06		0.0007	0.0163	0.9681	0.759	0.2282	0.000177066	0.000177097	10.2844
	rs6976501	A	G	-0.017	0.0036	2.68497e-06		-0.0266	0.0165	0.1065	0.207	0.7848	9.48793e-05	9.48883e-05	5.51035
	rs7007825	A	G	0.025	0.0054	3.81399e-06		-0.0175	0.0185	0.3452	0.173	0.1608	0.000178839	0.000178871	10.3874
	rs7173964	A	G	-0.02	0.0031	1.04201e-10		-0.0351	0.0136	0.00994191	0.38	0.4271	0.00018848	0.000188516	10.9475
	rs7529073	C	T	-0.016	0.0031	1.36e-07		0.015	0.0135	0.2656	0.549	0.4667	0.000126771	0.000126787	7.36276
	rs7642511	C	T	-0.018	0.0038	1.217e-06		-0.0329	0.0162	0.0423604	0.765	0.23	0.000116494	0.000116508	6.76584
	rs7644261	G	C	-0.021	0.0034	8.18408e-10		0.0199	0.0148	0.1784	0.742	0.2932	0.000168847	0.000168875	9.80691
	rs780093	C	T	0.032	0.0031	4.22474e-25		0.0517	0.0138	0.000180098	0.606	0.6094	0.000488989	0.000489228	28.4104
	rs8020333	T	C	-0.017	0.0032	2.87197e-07		-0.0156	0.0139	0.2628	0.354	0.6281	0.000132179	0.000132197	7.67693
	rs882020	T	C	0.029	0.0045	1.359e-10		0.01	0.0205	0.6242	0.121	0.1317	0.000178896	0.000178928	10.3907
	rs9317092	T	C	0.074	0.015	1.29199e-06		0.0075	0.0432	0.8626	0.008	0.0263	8.69151e-05	8.69226e-05	5.04777
	rs9479504	A	G	-0.014	0.0031	2.84099e-06		-0.0004	0.0135	0.9759	0.482	0.4909	9.7873e-05	9.78826e-05	5.68424
	rs954750	T	C	0.022	0.0041	5.12897e-08		0.0019	0.0166	0.9096	0.233	0.2181	0.000172992	0.000173022	10.0477
	rs983309	G	T	-0.03	0.0048	7.61395e-10		-0.0131	0.0212	0.5362	0.903	0.8839	0.000157664	0.000157689	9.1573
Insulin resistance-LBP	rs1015497	C	A	0.021	0.0046	3.22701e-06		0.0123	0.0153	0.4207	0.75	0.2719	0.000165375	0.000165402	6.12568
	rs12759838	T	A	-0.026	0.0054	9.45802e-07		-0.0115	0.0168	0.4922	0.808	0.2078	0.000209744	0.000209788	7.76949
	rs35767	G	A	0.029	0.0054	7.57199e-08		0.0432	0.0187	0.02121	0.885	0.8444	0.000171186	0.000171215	6.34094
	rs588262	C	T	0.065	0.014	1.60602e-06		0.0221	0.0378	0.5589	0.956	0.0346	0.000355441	0.000355567	13.1684
	rs6479526	T	C	0.022	0.0048	4.06397e-06		-0.0206	0.0165	0.2124	0.204	0.2114	0.000157188	0.000157212	5.82236
	rs7708079	T	C	-0.042	0.0091	4.33002e-06		-0.0019	0.0313	0.9521	0.071	0.9511	0.000232703	0.000232758	8.62017
	rs780094	C	T	0.02	0.0041	7.62606e-07		0.0524	0.0138	0.0001417	0.606	0.6094	0.000191011	0.000191048	7.07545
	rs9822959	G	T	-0.02	0.0042	1.714e-06		0.0129	0.0143	0.3675	0.71	0.6618	0.00016472	0.000164747	6.10141
